# Supplementary material for: Magnesium galvanic cells produce hydrogen and modulate the tumor microenvironment to inhibit cancer growth
Source: Nat Commun. 2022 Apr 28;13:2336. doi: 10.1038/s41467-022-29938-6 (PMC9051066; doi:10.1038/s41467-022-29938-6)
Supplement: Supplementary file 1 — 327481_2_1649585225_opus.xml - XML [file 41467_2022_29938_MOESM1_ESM.xml]

<?xml version="1.0" encoding="UTF-8"?>
<!DOCTYPE metadata SYSTEM "Nature_input_metadata.dtd">
<metadata>
  <articleinfo>
    <journal-acronym>NCOMMS</journal-acronym>
    <article-title>Magnesium galvanic cells produce hydrogen and modulate the tumor microenvironment to inhibit cancer growth</article-title>
    <manuscript-number>NCOMMS-21-33206</manuscript-number>
    <ejpidentifier>18/327481</ejpidentifier>
      <funding-details>
    <funding-detail>
      <author-funders>
        <author-funder>
          <funder-id>501100001809</funder-id>
          <funder-name>National Natural Science Foundation of China (National Science Foundation of China)</funder-name>
          <grant-number>U20A20254, 52072253</grant-number>
        </author-funder>
      </author-funders>
      <funding-detail-author>Liang Cheng</funding-detail-author>
    </funding-detail>
  </funding-details>

  </articleinfo>
  <corrinfo>
    <corresponding-author-title>Professor</corresponding-author-title>
    <corresponding-author-firstname>Liang</corresponding-author-firstname>
    <corresponding-author-lastname>Cheng</corresponding-author-lastname>
    <corresponding-author-email>lcheng2@suda.edu.cn</corresponding-author-email>
    <corresponding-author-address-1></corresponding-author-address-1>
    <corresponding-author-address-2>Soochow University</corresponding-author-address-2>
    <corresponding-author-address-3>No.199, Ren&apos;Ai Road</corresponding-author-address-3>
    <corresponding-author-address-4></corresponding-author-address-4>
    <corresponding-author-town></corresponding-author-town>
    <corresponding-author-city></corresponding-author-city>
    <corresponding-author-zipcode>215123</corresponding-author-zipcode>
    <corresponding-author-country>China</corresponding-author-country>
    <corresponding-author-phone>051265880317</corresponding-author-phone>
    <corresponding-author-fax></corresponding-author-fax>
  </corrinfo>
  <authorgrp>
     <co-author-1>
        <firstname>Nailin</firstname>
        <surname>Yang</surname>
     </co-author-1>
     <co-author-2>
        <firstname>Fei</firstname>
        <surname>Gong</surname>
     </co-author-2>
     <co-author-3>
        <firstname>Bo</firstname>
        <surname>Liu</surname>
     </co-author-3>
  </authorgrp>
  <history>
   <received-date day="21" month="08" year="2021" />
   <revised-date day="15" month="03" year="2022" />
   <accepted-date day="08" month="04" year="2022" />
  </history>
  <classinfo>
   <manuscript-type>Article</manuscript-type>
   <subject-category>Biological sciences/Cancer/Cancer therapy [URI /631/67/1059] </subject-category>
 <subject-category>Biological sciences/Biotechnology/Nanobiotechnology/Nanoparticles [URI /631/61/350/354] </subject-category>
 
  </classinfo>
 <billinfo>
    <number-of-text-pages>1</number-of-text-pages>
    <number-of-tables>0</number-of-tables>
    <number-of-colour>0</number-of-colour>
    <number-of-blackandwhite>0</number-of-blackandwhite>
    <number-of-coloronline required="no"/>
     <supp-info available="yes"></supp-info>
    <page-charge-text></page-charge-text>
   </billinfo>
  <digitalinfo>
    <digital-files-submitted>yes</digital-files-submitted>
   <hard-copy-figures-available>no</hard-copy-figures-available>
    <text-file type="other" description="Article">NCOMMS-21-33206-file001.docx</text-file>
    <figure number="01" description="Figure 1">NCOMMS-21-33206-f01.pptx</figure>
    <figure number="02" description="Figure 2">NCOMMS-21-33206-f02.pptx</figure>
    <figure number="03" description="Figure 3">NCOMMS-21-33206-f03.pptx</figure>
    <figure number="04" description="Figure 4">NCOMMS-21-33206-f04.pptx</figure>
    <figure number="05" description="Figure 5">NCOMMS-21-33206-f05.pptx</figure>
    <figure number="06" description="Figure 6">NCOMMS-21-33206-f06.pptx</figure>
    <text-file type="other" description="Editorial Summary">NCOMMS-21-33206-file002.docx</text-file>
    <supplemental-data type="other" description="Supplementary Information">NCOMMS-21-33206-s01.pdf</supplemental-data>
    <supplemental-data type="other" description="Peer Review File">NCOMMS-21-33206-s02.pdf</supplemental-data>
    <supplemental-data type="other" description="Reporting Summary">NCOMMS-21-33206-s03.pdf</supplemental-data>
    <supplemental-data type="dataset" description="Source Data">NCOMMS-21-33206-s04.xlsx</supplemental-data>
    <supplemental-data type="mergedpdf">NCOMMS-21-33206.pdf</supplemental-data>
    <supplemental-data type="other" description="Author Meta Data XML">author_meta_data.xml</supplemental-data>
  </digitalinfo>
   <linkedfiles required="no"></linkedfiles>
  <openaccess access="yes"></openaccess>
  <conflictofinterest conflict="no"></conflictofinterest>
  <comments>

</comments>
<techniques-ontology>Life sciences techniques, Medical and small animal imaging, Bioluminescence imaging [/59/5]</techniques-ontology>
<techniques-ontology>Life sciences techniques, Cellular imaging, Confocal microscopy [/14/19]</techniques-ontology>
<techniques-ontology>Life sciences techniques, Medical and small animal imaging [/59]</techniques-ontology>
<techniques-ontology>Physical sciences techniques, Materials characterization [/128]</techniques-ontology>
<techniques-ontology>Physical sciences techniques, X-ray diffraction [/145]</techniques-ontology>
<techniques-ontology>Physical sciences techniques, Software [/139]</techniques-ontology>
<techniques-ontology>Physical sciences techniques, Spectroscopy</techniques-ontology>
<techniques-ontology>Physical sciences techniques, Spectroscopy, X-ray photoelectron spectroscopy [/140/146]</techniques-ontology>
<techniques-ontology>Physical sciences techniques, Imaging techniques [/123]</techniques-ontology>

<springernature-journal-id>41467</springernature-journal-id>
</metadata>
