# Supplementary material for: Magnesium galvanic cells produce hydrogen and modulate the tumor microenvironment to inhibit cancer growth
Source: Nat Commun. 2022 Apr 28;13:2336. doi: 10.1038/s41467-022-29938-6 (PMC9051066; doi:10.1038/s41467-022-29938-6)
Supplement: Supplementary file 5 — Source Data [file 41467_2022_29938_MOESM5_ESM.xlsx]

## Sheet: Fig. 2c
	2θ (degree)	Intensity
	5.00773	2065
	5.03399	2065
	5.06025	2065
	5.08651	2064
	5.11277	2063
	5.13903	2057
	5.16529	2046
	5.19156	2032
	5.21781	2016
	5.24408	2003
	5.27034	1995
	5.2966	1992
	5.32286	1995
	5.34912	2000
	5.37538	2005
	5.40164	2005
	5.4279	2001
	5.45416	1994
	5.48042	1984
	5.50668	1976
	5.53294	1971
	5.5592	1970
	5.58546	1972
	5.61172	1975
	5.63798	1976
	5.66425	1973
	5.6905	1966
	5.71677	1956
	5.74303	1944
	5.76929	1933
	5.79555	1922
	5.82181	1912
	5.84807	1903
	5.87433	1894
	5.90059	1886
	5.92685	1880
	5.95311	1875
	5.97937	1872
	6.00563	1870
	6.03189	1867
	6.05815	1863
	6.08441	1855
	6.11067	1845
	6.13694	1834
	6.1632	1823
	6.18946	1813
	6.21572	1808
	6.24198	1807
	6.26824	1811
	6.2945	1817
	6.32076	1824
	6.34702	1827
	6.37328	1826
	6.39954	1818
	6.4258	1807
	6.45206	1796
	6.47832	1787
	6.50458	1782
	6.53084	1781
	6.5571	1782
	6.58336	1781
	6.60963	1776
	6.63589	1770
	6.66215	1762
	6.68841	1753
	6.71467	1747
	6.74093	1743
	6.76719	1741
	6.79345	1742
	6.81971	1744
	6.84597	1746
	6.87223	1747
	6.89849	1745
	6.92475	1740
	6.95101	1732
	6.97727	1723
	7.00353	1715
	7.02979	1708
	7.05605	1704
	7.08232	1701
	7.10858	1697
	7.13484	1693
	7.1611	1688
	7.18736	1684
	7.21362	1680
	7.23988	1678
	7.26614	1678
	7.2924	1678
	7.31866	1678
	7.34492	1674
	7.37118	1668
	7.39744	1658
	7.4237	1647
	7.44996	1635
	7.47622	1626
	7.50248	1619
	7.52874	1617
	7.55501	1618
	7.58127	1622
	7.60753	1628
	7.63379	1634
	7.66005	1639
	7.68631	1642
	7.71257	1643
	7.73883	1640
	7.76509	1635
	7.79135	1627
	7.81761	1617
	7.84387	1608
	7.87013	1600
	7.89639	1593
	7.92265	1589
	7.94891	1587
	7.97517	1588
	8.00143	1592
	8.0277	1596
	8.05396	1602
	8.08022	1608
	8.10648	1614
	8.13274	1618
	8.159	1619
	8.18526	1616
	8.21152	1608
	8.23778	1596
	8.26404	1583
	8.2903	1571
	8.31656	1562
	8.34282	1558
	8.36908	1559
	8.39534	1562
	8.4216	1567
	8.44787	1570
	8.47413	1570
	8.50038	1564
	8.52665	1554
	8.55291	1540
	8.57917	1524
	8.60543	1509
	8.63169	1498
	8.65795	1491
	8.68421	1487
	8.71047	1486
	8.73673	1486
	8.76299	1485
	8.78925	1484
	8.81551	1484
	8.84177	1485
	8.86803	1486
	8.89429	1487
	8.92055	1486
	8.94682	1483
	8.97308	1479
	8.99934	1474
	9.0256	1470
	9.05186	1467
	9.07812	1467
	9.10438	1470
	9.13064	1474
	9.1569	1480
	9.18316	1484
	9.20942	1486
	9.23568	1484
	9.26194	1479
	9.2882	1471
	9.31446	1463
	9.34072	1455
	9.36698	1450
	9.39325	1446
	9.4195	1443
	9.44576	1439
	9.47203	1434
	9.49829	1431
	9.52455	1428
	9.55081	1428
	9.57707	1430
	9.60333	1433
	9.62959	1435
	9.65585	1437
	9.68211	1437
	9.70837	1436
	9.73463	1432
	9.76089	1427
	9.78715	1419
	9.81341	1410
	9.83967	1399
	9.86593	1389
	9.8922	1383
	9.91846	1380
	9.94472	1382
	9.97098	1387
	9.99724	1394
	10.0235	1397
	10.0497	1396
	10.076	1391
	10.1023	1381
	10.1285	1370
	10.1548	1361
	10.1811	1357
	10.2073	1357
	10.2336	1361
	10.2598	1367
	10.2861	1373
	10.3124	1377
	10.3386	1379
	10.3649	1379
	10.3911	1378
	10.4174	1376
	10.4437	1373
	10.4699	1369
	10.4962	1367
	10.5224	1368
	10.5487	1372
	10.575	1379
	10.6012	1385
	10.6275	1387
	10.6538	1383
	10.68	1373
	10.7063	1359
	10.7325	1345
	10.7588	1333
	10.7851	1325
	10.8113	1320
	10.8376	1315
	10.8638	1309
	10.8901	1302
	10.9163	1294
	10.9426	1287
	10.9689	1286
	10.9951	1289
	11.0214	1296
	11.0477	1304
	11.0739	1309
	11.1002	1310
	11.1264	1307
	11.1527	1302
	11.179	1297
	11.2052	1294
	11.2315	1293
	11.2577	1293
	11.284	1292
	11.3103	1290
	11.3365	1286
	11.3628	1281
	11.389	1277
	11.4153	1273
	11.4416	1270
	11.4678	1268
	11.4941	1266
	11.5204	1264
	11.5466	1261
	11.5729	1258
	11.5991	1255
	11.6254	1251
	11.6517	1248
	11.6779	1245
	11.7042	1243
	11.7304	1243
	11.7567	1245
	11.7829	1249
	11.8092	1253
	11.8355	1259
	11.8617	1265
	11.888	1270
	11.9142	1272
	11.9405	1269
	11.9668	1262
	11.993	1251
	12.0193	1240
	12.0456	1231
	12.0718	1224
	12.0981	1221
	12.1243	1219
	12.1506	1217
	12.1769	1213
	12.2031	1210
	12.2294	1209
	12.2556	1212
	12.2819	1219
	12.3082	1228
	12.3344	1236
	12.3607	1241
	12.3869	1241
	12.4132	1240
	12.4395	1241
	12.4657	1245
	12.492	1246
	12.5183	1236
	12.5445	1216
	12.5708	1197
	12.597	1211
	12.6233	1306
	12.6495	1520
	12.6758	1855
	12.7021	2262
	12.7283	2648
	12.7546	2906
	12.7808	2952
	12.8071	2766
	12.8334	2403
	12.8596	1969
	12.8859	1570
	12.9122	1282
	12.9384	1129
	12.9647	1089
	12.9909	1110
	13.0172	1146
	13.0435	1170
	13.0697	1177
	13.096	1172
	13.1222	1163
	13.1485	1157
	13.1748	1156
	13.201	1158
	13.2273	1160
	13.2535	1163
	13.2798	1163
	13.3061	1162
	13.3323	1159
	13.3586	1154
	13.3849	1149
	13.4111	1148
	13.4374	1150
	13.4636	1155
	13.4899	1160
	13.5161	1165
	13.5424	1166
	13.5687	1163
	13.5949	1158
	13.6212	1152
	13.6474	1148
	13.6737	1145
	13.7	1143
	13.7262	1140
	13.7525	1135
	13.7788	1128
	13.805	1120
	13.8313	1115
	13.8575	1112
	13.8838	1112
	13.9101	1114
	13.9363	1116
	13.9626	1117
	13.9888	1115
	14.0151	1113
	14.0414	1109
	14.0676	1105
	14.0939	1101
	14.1201	1100
	14.1464	1100
	14.1727	1103
	14.1989	1104
	14.2252	1103
	14.2514	1098
	14.2777	1088
	14.304	1075
	14.3302	1063
	14.3565	1055
	14.3827	1054
	14.409	1058
	14.4353	1068
	14.4615	1081
	14.4878	1094
	14.514	1104
	14.5403	1112
	14.5666	1116
	14.5928	1115
	14.6191	1110
	14.6454	1102
	14.6716	1091
	14.6979	1080
	14.7241	1072
	14.7504	1067
	14.7767	1066
	14.8029	1066
	14.8292	1065
	14.8554	1062
	14.8817	1056
	14.908	1050
	14.9342	1045
	14.9605	1045
	14.9867	1049
	15.013	1055
	15.0393	1060
	15.0655	1061
	15.0918	1055
	15.118	1044
	15.1443	1031
	15.1706	1019
	15.1968	1010
	15.2231	1006
	15.2493	1006
	15.2756	1009
	15.3019	1013
	15.3281	1017
	15.3544	1021
	15.3806	1024
	15.4069	1027
	15.4332	1027
	15.4594	1024
	15.4857	1020
	15.512	1014
	15.5382	1011
	15.5645	1010
	15.5907	1013
	15.617	1018
	15.6433	1023
	15.6695	1026
	15.6958	1025
	15.722	1019
	15.7483	1010
	15.7746	999
	15.8008	990
	15.8271	985
	15.8533	984
	15.8796	988
	15.9059	994
	15.9321	1001
	15.9584	1004
	15.9846	1003
	16.0109	998
	16.0372	990
	16.0634	982
	16.0897	975
	16.116	971
	16.1422	970
	16.1685	972
	16.1947	975
	16.221	979
	16.2473	982
	16.2735	982
	16.2998	981
	16.326	977
	16.3523	972
	16.3786	966
	16.4048	962
	16.4311	961
	16.4573	963
	16.4836	967
	16.5099	971
	16.5361	974
	16.5624	975
	16.5886	974
	16.6149	973
	16.6412	975
	16.6674	980
	16.6937	987
	16.7199	991
	16.7462	988
	16.7725	979
	16.7987	971
	16.825	982
	16.8512	1030
	16.8775	1129
	16.9038	1271
	16.93	1430
	16.9563	1566
	16.9825	1639
	17.0088	1623
	17.0351	1521
	17.0613	1364
	17.0876	1192
	17.1138	1045
	17.1401	945
	17.1664	897
	17.1926	886
	17.2189	892
	17.2451	902
	17.2714	907
	17.2977	908
	17.3239	907
	17.3502	907
	17.3764	909
	17.4027	912
	17.429	915
	17.4552	915
	17.4815	914
	17.5078	911
	17.534	908
	17.5603	903
	17.5865	897
	17.6128	890
	17.6391	883
	17.6653	877
	17.6916	873
	17.7178	874
	17.7441	880
	17.7704	888
	17.7966	897
	17.8229	905
	17.8491	910
	17.8754	911
	17.9017	910
	17.9279	907
	17.9542	903
	17.9805	900
	18.0067	898
	18.033	898
	18.0592	901
	18.0855	905
	18.1118	908
	18.138	909
	18.1643	908
	18.1905	903
	18.2168	896
	18.2431	885
	18.2693	874
	18.2956	862
	18.3218	850
	18.3481	839
	18.3743	830
	18.4006	824
	18.4269	820
	18.4531	819
	18.4794	822
	18.5057	826
	18.5319	831
	18.5582	836
	18.5844	839
	18.6107	840
	18.637	840
	18.6632	839
	18.6895	837
	18.7157	835
	18.742	832
	18.7683	829
	18.7945	826
	18.8208	823
	18.847	820
	18.8733	818
	18.8996	817
	18.9258	819
	18.9521	823
	18.9783	833
	19.0046	847
	19.0309	866
	19.0571	885
	19.0834	899
	19.1096	904
	19.1359	897
	19.1622	880
	19.1884	857
	19.2147	835
	19.241	818
	19.2672	807
	19.2935	802
	19.3197	800
	19.346	797
	19.3723	794
	19.3985	789
	19.4248	785
	19.451	782
	19.4773	780
	19.5036	780
	19.5298	781
	19.5561	785
	19.5823	789
	19.6086	793
	19.6349	796
	19.6611	795
	19.6874	789
	19.7136	780
	19.7399	768
	19.7662	757
	19.7924	750
	19.8187	747
	19.845	748
	19.8712	752
	19.8975	756
	19.9237	758
	19.95	759
	19.9763	757
	20.0025	755
	20.0288	752
	20.055	750
	20.0813	749
	20.1075	749
	20.1338	748
	20.1601	747
	20.1863	745
	20.2126	741
	20.2388	736
	20.2651	731
	20.2914	729
	20.3176	730
	20.3439	734
	20.3702	739
	20.3964	743
	20.4227	745
	20.4489	745
	20.4752	744
	20.5015	742
	20.5277	742
	20.554	742
	20.5802	743
	20.6065	743
	20.6328	742
	20.659	739
	20.6853	736
	20.7115	731
	20.7378	727
	20.7641	723
	20.7903	721
	20.8166	720
	20.8428	721
	20.8691	723
	20.8954	726
	20.9216	727
	20.9479	726
	20.9742	723
	21.0004	717
	21.0267	710
	21.0529	703
	21.0792	697
	21.1055	693
	21.1317	692
	21.158	695
	21.1842	703
	21.2105	715
	21.2368	729
	21.263	744
	21.2893	755
	21.3155	759
	21.3418	754
	21.3681	741
	21.3943	722
	21.4206	703
	21.4468	688
	21.4731	680
	21.4994	679
	21.5256	683
	21.5519	689
	21.5781	695
	21.6044	698
	21.6307	698
	21.6569	697
	21.6832	695
	21.7095	693
	21.7357	692
	21.762	691
	21.7882	688
	21.8145	683
	21.8407	677
	21.867	669
	21.8933	663
	21.9195	659
	21.9458	659
	21.972	663
	21.9983	669
	22.0246	675
	22.0508	681
	22.0771	684
	22.1033	684
	22.1296	682
	22.1559	677
	22.1821	670
	22.2084	665
	22.2347	660
	22.2609	657
	22.2872	655
	22.3134	653
	22.3397	652
	22.366	650
	22.3922	649
	22.4185	650
	22.4447	653
	22.471	656
	22.4973	660
	22.5235	662
	22.5498	661
	22.576	658
	22.6023	654
	22.6286	651
	22.6548	651
	22.6811	652
	22.7074	654
	22.7336	654
	22.7599	653
	22.7861	648
	22.8124	642
	22.8387	637
	22.8649	634
	22.8912	633
	22.9174	633
	22.9437	634
	22.97	633
	22.9962	630
	23.0225	626
	23.0487	621
	23.075	617
	23.1013	616
	23.1275	618
	23.1538	622
	23.18	626
	23.2063	630
	23.2326	633
	23.2588	633
	23.2851	631
	23.3113	626
	23.3376	621
	23.3639	615
	23.3901	611
	23.4164	609
	23.4426	610
	23.4689	616
	23.4952	623
	23.5214	631
	23.5477	635
	23.5739	634
	23.6002	627
	23.6265	617
	23.6527	603
	23.679	591
	23.7052	582
	23.7315	579
	23.7578	580
	23.784	587
	23.8103	595
	23.8365	604
	23.8628	611
	23.8891	616
	23.9153	619
	23.9416	620
	23.9678	620
	23.9941	619
	24.0204	617
	24.0466	614
	24.0729	611
	24.0992	607
	24.1254	604
	24.1517	601
	24.1779	599
	24.2042	596
	24.2305	592
	24.2567	588
	24.283	584
	24.3092	580
	24.3355	577
	24.3618	577
	24.388	578
	24.4143	580
	24.4405	583
	24.4668	587
	24.4931	592
	24.5193	597
	24.5456	600
	24.5719	601
	24.5981	598
	24.6244	593
	24.6506	587
	24.6769	582
	24.7032	581
	24.7294	583
	24.7557	587
	24.7819	591
	24.8082	594
	24.8345	593
	24.8607	590
	24.887	586
	24.9132	583
	24.9395	581
	24.9657	579
	24.992	577
	25.0183	575
	25.0445	572
	25.0708	568
	25.0971	565
	25.1233	563
	25.1496	562
	25.1758	563
	25.2021	566
	25.2284	571
	25.2546	578
	25.2809	586
	25.3071	594
	25.3334	600
	25.3597	602
	25.3859	598
	25.4122	589
	25.4384	577
	25.4647	565
	25.491	559
	25.5172	566
	25.5435	594
	25.5697	641
	25.596	703
	25.6223	768
	25.6485	819
	25.6748	844
	25.701	834
	25.7273	793
	25.7536	732
	25.7798	665
	25.8061	607
	25.8324	565
	25.8586	541
	25.8849	531
	25.9111	529
	25.9374	530
	25.9637	531
	25.9899	531
	26.0162	530
	26.0424	530
	26.0687	531
	26.095	532
	26.1212	533
	26.1475	535
	26.1737	538
	26.2	541
	26.2263	544
	26.2525	548
	26.2788	550
	26.305	551
	26.3313	550
	26.3576	547
	26.3838	544
	26.4101	543
	26.4364	543
	26.4626	545
	26.4889	548
	26.5151	550
	26.5414	550
	26.5677	548
	26.5939	546
	26.6202	543
	26.6464	542
	26.6727	541
	26.6989	541
	26.7252	539
	26.7515	533
	26.7777	524
	26.804	514
	26.8302	503
	26.8565	495
	26.8828	492
	26.909	495
	26.9353	503
	26.9616	513
	26.9878	522
	27.0141	527
	27.0403	528
	27.0666	524
	27.0929	518
	27.1191	511
	27.1454	507
	27.1716	507
	27.1979	510
	27.2242	518
	27.2504	528
	27.2767	538
	27.3029	548
	27.3292	554
	27.3555	558
	27.3817	558
	27.408	555
	27.4342	550
	27.4605	543
	27.4868	536
	27.513	528
	27.5393	521
	27.5656	514
	27.5918	508
	27.6181	505
	27.6443	505
	27.6706	506
	27.6969	509
	27.7231	511
	27.7494	511
	27.7756	507
	27.8019	502
	27.8282	497
	27.8544	494
	27.8807	494
	27.9069	498
	27.9332	505
	27.9595	513
	27.9857	518
	28.012	521
	28.0382	519
	28.0645	515
	28.0908	511
	28.117	507
	28.1433	506
	28.1695	507
	28.1958	508
	28.2221	509
	28.2483	509
	28.2746	509
	28.3009	508
	28.3271	509
	28.3534	510
	28.3796	511
	28.4059	510
	28.4322	507
	28.4584	502
	28.4847	495
	28.5109	489
	28.5372	485
	28.5634	486
	28.5897	491
	28.616	498
	28.6422	505
	28.6685	511
	28.6947	513
	28.721	514
	28.7473	512
	28.7735	511
	28.7998	508
	28.8261	506
	28.8523	502
	28.8786	497
	28.9048	492
	28.9311	488
	28.9574	485
	28.9836	486
	29.0099	490
	29.0361	497
	29.0624	503
	29.0887	507
	29.1149	507
	29.1412	502
	29.1674	494
	29.1937	486
	29.22	480
	29.2462	478
	29.2725	479
	29.2987	481
	29.325	482
	29.3513	479
	29.3775	475
	29.4038	471
	29.4301	471
	29.4563	477
	29.4826	487
	29.5088	499
	29.5351	509
	29.5614	516
	29.5876	517
	29.6139	515
	29.6401	510
	29.6664	506
	29.6927	501
	29.7189	497
	29.7452	492
	29.7714	487
	29.7977	483
	29.824	480
	29.8502	478
	29.8765	479
	29.9027	481
	29.929	485
	29.9553	490
	29.9815	497
	30.0078	505
	30.034	512
	30.0603	516
	30.0866	516
	30.1128	511
	30.1391	503
	30.1654	491
	30.1916	479
	30.2179	469
	30.2441	463
	30.2704	461
	30.2966	462
	30.3229	467
	30.3492	471
	30.3754	474
	30.4017	473
	30.4279	470
	30.4542	466
	30.4805	462
	30.5067	460
	30.533	461
	30.5592	463
	30.5855	467
	30.6118	470
	30.638	472
	30.6643	470
	30.6906	466
	30.7168	460
	30.7431	456
	30.7693	457
	30.7956	466
	30.8219	485
	30.8481	512
	30.8744	544
	30.9006	576
	30.9269	599
	30.9532	608
	30.9794	601
	31.0057	579
	31.0319	548
	31.0582	516
	31.0845	489
	31.1107	471
	31.137	463
	31.1633	463
	31.1895	467
	31.2158	474
	31.242	480
	31.2683	484
	31.2946	486
	31.3208	486
	31.3471	483
	31.3733	477
	31.3996	471
	31.4259	464
	31.4521	459
	31.4784	456
	31.5046	455
	31.5309	456
	31.5572	457
	31.5834	458
	31.6097	458
	31.6359	457
	31.6622	455
	31.6885	455
	31.7147	456
	31.741	459
	31.7672	463
	31.7935	468
	31.8198	471
	31.846	472
	31.8723	470
	31.8985	465
	31.9248	460
	31.9511	455
	31.9773	452
	32.0036	452
	32.0299	454
	32.0561	457
	32.0824	460
	32.1086	461
	32.1349	459
	32.1611	455
	32.1874	451
	32.2137	448
	32.2399	449
	32.2662	452
	32.2925	458
	32.3187	466
	32.345	474
	32.3712	481
	32.3975	487
	32.4237	493
	32.45	500
	32.4763	508
	32.5025	516
	32.5288	526
	32.5551	537
	32.5813	550
	32.6076	565
	32.6338	581
	32.6601	596
	32.6864	608
	32.7126	617
	32.7389	624
	32.7651	631
	32.7914	641
	32.8177	654
	32.8439	671
	32.8702	690
	32.8965	708
	32.9227	723
	32.949	732
	32.9752	733
	33.0015	727
	33.0277	713
	33.054	692
	33.0803	663
	33.1065	629
	33.1328	592
	33.1591	556
	33.1853	523
	33.2116	494
	33.2378	472
	33.2641	455
	33.2903	442
	33.3166	433
	33.3429	427
	33.3691	423
	33.3954	421
	33.4217	420
	33.4479	418
	33.4742	417
	33.5004	416
	33.5267	416
	33.553	418
	33.5792	420
	33.6055	424
	33.6317	428
	33.658	431
	33.6843	433
	33.7105	434
	33.7368	436
	33.763	436
	33.7893	436
	33.8156	435
	33.8418	433
	33.8681	431
	33.8944	431
	33.9206	434
	33.9469	440
	33.9731	448
	33.9994	454
	34.0256	457
	34.0519	455
	34.0782	449
	34.1044	441
	34.1307	432
	34.157	425
	34.1832	421
	34.2095	421
	34.2357	424
	34.262	430
	34.2882	439
	34.3145	449
	34.3408	459
	34.367	469
	34.3933	477
	34.4196	484
	34.4458	489
	34.4721	492
	34.4983	492
	34.5246	491
	34.5509	489
	34.5771	487
	34.6034	485
	34.6296	486
	34.6559	490
	34.6822	497
	34.7084	509
	34.7347	526
	34.7609	546
	34.7872	571
	34.8135	598
	34.8397	626
	34.866	653
	34.8922	679
	34.9185	701
	34.9448	721
	34.971	740
	34.9973	763
	35.0236	796
	35.0498	846
	35.0761	917
	35.1023	1010
	35.1286	1120
	35.1549	1235
	35.1811	1339
	35.2074	1416
	35.2336	1448
	35.2599	1429
	35.2862	1359
	35.3124	1248
	35.3387	1109
	35.3649	963
	35.3912	823
	35.4175	701
	35.4437	604
	35.47	531
	35.4962	479
	35.5225	445
	35.5488	424
	35.575	413
	35.6013	409
	35.6275	411
	35.6538	415
	35.6801	420
	35.7063	423
	35.7326	425
	35.7589	427
	35.7851	430
	35.8114	433
	35.8376	438
	35.8639	441
	35.8901	442
	35.9164	439
	35.9427	435
	35.9689	430
	35.9952	426
	36.0215	423
	36.0477	422
	36.074	420
	36.1002	418
	36.1265	415
	36.1528	413
	36.179	414
	36.2053	417
	36.2315	423
	36.2578	430
	36.2841	436
	36.3103	439
	36.3366	440
	36.3628	440
	36.3891	440
	36.4154	441
	36.4416	444
	36.4679	450
	36.4941	457
	36.5204	465
	36.5467	472
	36.5729	479
	36.5992	485
	36.6255	492
	36.6517	501
	36.678	513
	36.7042	528
	36.7305	545
	36.7567	563
	36.783	580
	36.8093	595
	36.8355	610
	36.8618	626
	36.888	646
	36.9143	671
	36.9406	701
	36.9668	739
	36.9931	785
	37.0194	838
	37.0456	899
	37.0719	967
	37.0981	1037
	37.1244	1107
	37.1507	1173
	37.1769	1234
	37.2032	1291
	37.2294	1347
	37.2557	1408
	37.282	1478
	37.3082	1557
	37.3345	1642
	37.3607	1722
	37.387	1782
	37.4133	1808
	37.4395	1788
	37.4658	1717
	37.492	1599
	37.5183	1444
	37.5446	1269
	37.5708	1091
	37.5971	925
	37.6234	783
	37.6496	671
	37.6759	589
	37.7021	534
	37.7284	499
	37.7546	478
	37.7809	466
	37.8072	458
	37.8334	454
	37.8597	453
	37.886	455
	37.9122	456
	37.9385	458
	37.9647	458
	37.991	455
	38.0172	450
	38.0435	444
	38.0698	437
	38.096	430
	38.1223	424
	38.1486	420
	38.1748	419
	38.2011	421
	38.2273	425
	38.2536	431
	38.2799	436
	38.3061	440
	38.3324	442
	38.3586	442
	38.3849	440
	38.4112	437
	38.4374	434
	38.4637	431
	38.4899	430
	38.5162	430
	38.5425	432
	38.5687	435
	38.595	439
	38.6213	443
	38.6475	448
	38.6738	453
	38.7	458
	38.7263	463
	38.7525	470
	38.7788	479
	38.8051	491
	38.8313	504
	38.8576	516
	38.8839	526
	38.9101	531
	38.9364	531
	38.9626	525
	38.9889	516
	39.0152	504
	39.0414	491
	39.0677	481
	39.0939	473
	39.1202	471
	39.1465	474
	39.1727	482
	39.199	492
	39.2252	503
	39.2515	513
	39.2778	520
	39.304	526
	39.3303	530
	39.3565	533
	39.3828	534
	39.4091	535
	39.4353	537
	39.4616	539
	39.4879	543
	39.5141	550
	39.5404	559
	39.5666	570
	39.5929	580
	39.6191	590
	39.6454	597
	39.6717	602
	39.6979	604
	39.7242	607
	39.7505	611
	39.7767	619
	39.803	630
	39.8292	644
	39.8555	658
	39.8818	669
	39.908	676
	39.9343	677
	39.9605	674
	39.9868	670
	40.0131	667
	40.0393	667
	40.0656	671
	40.0918	677
	40.1181	682
	40.1444	684
	40.1706	683
	40.1969	678
	40.2231	670
	40.2494	661
	40.2757	652
	40.3019	643
	40.3282	635
	40.3544	627
	40.3807	620
	40.407	613
	40.4332	606
	40.4595	600
	40.4858	593
	40.512	586
	40.5383	579
	40.5645	571
	40.5908	565
	40.617	560
	40.6433	555
	40.6696	549
	40.6958	543
	40.7221	535
	40.7484	528
	40.7746	521
	40.8009	516
	40.8271	512
	40.8534	508
	40.8797	504
	40.9059	499
	40.9322	493
	40.9584	487
	40.9847	482
	41.011	479
	41.0372	478
	41.0635	478
	41.0897	479
	41.116	480
	41.1423	479
	41.1685	477
	41.1948	472
	41.221	466
	41.2473	457
	41.2736	449
	41.2998	440
	41.3261	434
	41.3524	429
	41.3786	426
	41.4049	424
	41.4311	423
	41.4574	421
	41.4836	419
	41.5099	417
	41.5362	413
	41.5624	410
	41.5887	406
	41.615	401
	41.6412	397
	41.6675	394
	41.6937	393
	41.72	394
	41.7463	397
	41.7725	402
	41.7988	406
	41.825	409
	41.8513	409
	41.8776	407
	41.9038	403
	41.9301	398
	41.9563	392
	41.9826	386
	42.0089	381
	42.0351	378
	42.0614	376
	42.0876	377
	42.1139	380
	42.1402	383
	42.1664	386
	42.1927	387
	42.2189	386
	42.2452	383
	42.2715	379
	42.2977	375
	42.324	373
	42.3503	372
	42.3765	373
	42.4028	375
	42.429	379
	42.4553	384
	42.4815	390
	42.5078	397
	42.5341	404
	42.5603	409
	42.5866	411
	42.6129	409
	42.6391	405
	42.6654	399
	42.6916	394
	42.7179	390
	42.7442	387
	42.7704	386
	42.7967	384
	42.8229	381
	42.8492	378
	42.8755	375
	42.9017	374
	42.928	373
	42.9542	375
	42.9805	377
	43.0068	380
	43.033	381
	43.0593	382
	43.0855	381
	43.1118	378
	43.1381	376
	43.1643	375
	43.1906	376
	43.2169	380
	43.2431	385
	43.2694	390
	43.2956	394
	43.3219	394
	43.3481	392
	43.3744	387
	43.4007	382
	43.4269	377
	43.4532	375
	43.4794	376
	43.5057	379
	43.532	383
	43.5582	386
	43.5845	386
	43.6108	382
	43.637	375
	43.6633	367
	43.6895	360
	43.7158	357
	43.7421	357
	43.7683	360
	43.7946	363
	43.8208	366
	43.8471	366
	43.8734	366
	43.8996	366
	43.9259	367
	43.9521	370
	43.9784	373
	44.0047	376
	44.0309	377
	44.0572	376
	44.0834	374
	44.1097	372
	44.136	371
	44.1622	371
	44.1885	371
	44.2148	370
	44.241	368
	44.2673	366
	44.2935	367
	44.3198	370
	44.346	377
	44.3723	386
	44.3986	396
	44.4248	404
	44.4511	407
	44.4774	407
	44.5036	403
	44.5299	398
	44.5561	391
	44.5824	386
	44.6087	382
	44.6349	380
	44.6612	381
	44.6874	383
	44.7137	386
	44.74	389
	44.7662	390
	44.7925	388
	44.8187	384
	44.845	378
	44.8713	371
	44.8975	364
	44.9238	360
	44.95	358
	44.9763	359
	45.0026	363
	45.0288	368
	45.0551	374
	45.0814	378
	45.1076	380
	45.1339	381
	45.1601	381
	45.1864	380
	45.2126	379
	45.2389	379
	45.2652	382
	45.2914	385
	45.3177	390
	45.3439	394
	45.3702	399
	45.3965	403
	45.4227	407
	45.449	412
	45.4753	417
	45.5015	421
	45.5278	424
	45.554	425
	45.5803	424
	45.6066	422
	45.6328	420
	45.6591	420
	45.6853	423
	45.7116	426
	45.7379	430
	45.7641	435
	45.7904	440
	45.8166	448
	45.8429	458
	45.8692	471
	45.8954	485
	45.9217	496
	45.9479	504
	45.9742	506
	46.0005	506
	46.0267	504
	46.053	501
	46.0793	498
	46.1055	494
	46.1318	488
	46.158	482
	46.1843	477
	46.2105	476
	46.2368	479
	46.2631	486
	46.2893	496
	46.3156	505
	46.3419	512
	46.3681	515
	46.3944	516
	46.4206	513
	46.4469	509
	46.4732	505
	46.4994	501
	46.5257	498
	46.5519	497
	46.5782	498
	46.6045	499
	46.6307	499
	46.657	498
	46.6832	494
	46.7095	492
	46.7358	492
	46.762	496
	46.7883	503
	46.8145	511
	46.8408	518
	46.8671	521
	46.8933	520
	46.9196	515
	46.9459	508
	46.9721	501
	46.9984	494
	47.0246	487
	47.0509	480
	47.0772	471
	47.1034	463
	47.1297	456
	47.1559	451
	47.1822	448
	47.2084	446
	47.2347	446
	47.261	447
	47.2872	448
	47.3135	449
	47.3398	450
	47.366	448
	47.3923	444
	47.4185	439
	47.4448	432
	47.4711	424
	47.4973	417
	47.5236	410
	47.5498	404
	47.5761	400
	47.6024	398
	47.6286	398
	47.6549	399
	47.6811	402
	47.7074	404
	47.7337	404
	47.7599	402
	47.7862	399
	47.8124	394
	47.8387	390
	47.865	386
	47.8912	384
	47.9175	385
	47.9438	386
	47.97	390
	47.9963	393
	48.0225	397
	48.0488	401
	48.075	405
	48.1013	411
	48.1276	421
	48.1538	434
	48.1801	452
	48.2064	473
	48.2326	496
	48.2589	518
	48.2851	537
	48.3114	552
	48.3377	564
	48.3639	574
	48.3902	585
	48.4164	599
	48.4427	616
	48.469	637
	48.4952	658
	48.5215	678
	48.5477	694
	48.574	704
	48.6003	706
	48.6265	698
	48.6528	678
	48.679	648
	48.7053	608
	48.7316	565
	48.7578	520
	48.7841	481
	48.8103	447
	48.8366	422
	48.8629	402
	48.8891	387
	48.9154	376
	48.9417	367
	48.9679	360
	48.9942	356
	49.0204	353
	49.0467	351
	49.0729	349
	49.0992	346
	49.1255	343
	49.1517	341
	49.178	340
	49.2043	341
	49.2305	342
	49.2568	343
	49.283	342
	49.3093	341
	49.3356	338
	49.3618	337
	49.3881	338
	49.4143	342
	49.4406	346
	49.4669	351
	49.4931	354
	49.5194	356
	49.5456	355
	49.5719	354
	49.5982	351
	49.6244	347
	49.6507	344
	49.6769	340
	49.7032	336
	49.7295	333
	49.7557	332
	49.782	332
	49.8083	333
	49.8345	337
	49.8608	341
	49.887	344
	49.9133	346
	49.9395	345
	49.9658	341
	49.9921	336
	50.0183	331
	50.0446	328
	50.0709	328
	50.0971	332
	50.1234	336
	50.1496	340
	50.1759	342
	50.2022	341
	50.2284	339
	50.2547	336
	50.2809	334
	50.3072	333
	50.3335	333
	50.3597	332
	50.386	330
	50.4122	327
	50.4385	323
	50.4648	320
	50.491	319
	50.5173	321
	50.5435	324
	50.5698	328
	50.5961	331
	50.6223	332
	50.6486	329
	50.6748	324
	50.7011	317
	50.7274	311
	50.7536	308
	50.7799	310
	50.8062	315
	50.8324	322
	50.8587	328
	50.8849	332
	50.9112	333
	50.9374	330
	50.9637	324
	50.99	318
	51.0162	314
	51.0425	312
	51.0688	312
	51.095	315
	51.1213	319
	51.1475	322
	51.1738	323
	51.2001	322
	51.2263	318
	51.2526	313
	51.2788	307
	51.3051	301
	51.3314	296
	51.3576	294
	51.3839	294
	51.4101	299
	51.4364	306
	51.4627	315
	51.4889	323
	51.5152	329
	51.5414	331
	51.5677	330
	51.594	326
	51.6202	321
	51.6465	317
	51.6728	315
	51.699	316
	51.7253	318
	51.7515	321
	51.7778	325
	51.804	328
	51.8303	329
	51.8566	328
	51.8828	326
	51.9091	322
	51.9354	319
	51.9616	317
	51.9879	315
	52.0141	314
	52.0404	312
	52.0667	309
	52.0929	306
	52.1192	304
	52.1454	303
	52.1717	305
	52.198	309
	52.2242	314
	52.2505	318
	52.2767	319
	52.303	318
	52.3293	314
	52.3555	309
	52.3818	305
	52.4081	305
	52.4343	308
	52.4606	313
	52.4868	319
	52.5131	326
	52.5393	331
	52.5656	334
	52.5919	335
	52.6181	335
	52.6444	333
	52.6707	329
	52.6969	326
	52.7232	322
	52.7494	321
	52.7757	321
	52.8019	323
	52.8282	326
	52.8545	327
	52.8807	325
	52.907	320
	52.9333	313
	52.9595	306
	52.9858	302
	53.012	300
	53.0383	301
	53.0646	303
	53.0908	303
	53.1171	302
	53.1433	299
	53.1696	296
	53.1959	293
	53.2221	293
	53.2484	295
	53.2746	298
	53.3009	302
	53.3272	304
	53.3534	304
	53.3797	302
	53.4059	299
	53.4322	294
	53.4585	290
	53.4847	288
	53.511	287
	53.5373	288
	53.5635	290
	53.5898	292
	53.616	294
	53.6423	296
	53.6686	298
	53.6948	299
	53.7211	299
	53.7473	297
	53.7736	295
	53.7998	292
	53.8261	289
	53.8524	287
	53.8786	287
	53.9049	287
	53.9312	288
	53.9574	289
	53.9837	290
	54.0099	290
	54.0362	291
	54.0625	291
	54.0887	292
	54.115	294
	54.1412	296
	54.1675	298
	54.1938	300
	54.22	302
	54.2463	303
	54.2725	303
	54.2988	302
	54.3251	300
	54.3513	298
	54.3776	298
	54.4038	298
	54.4301	299
	54.4564	301
	54.4826	302
	54.5089	302
	54.5352	300
	54.5614	298
	54.5877	294
	54.6139	292
	54.6402	290
	54.6664	289
	54.6927	290
	54.719	291
	54.7452	291
	54.7715	291
	54.7978	289
	54.824	287
	54.8503	286
	54.8765	286
	54.9028	288
	54.9291	291
	54.9553	295
	54.9816	297
	55.0078	298
	55.0341	296
	55.0604	294
	55.0866	292
	55.1129	290
	55.1391	291
	55.1654	292
	55.1917	295
	55.2179	297
	55.2442	297
	55.2704	296
	55.2967	293
	55.323	290
	55.3492	287
	55.3755	284
	55.4017	283
	55.428	283
	55.4543	283
	55.4805	284
	55.5068	285
	55.5331	287
	55.5593	289
	55.5856	289
	55.6118	289
	55.6381	289
	55.6644	288
	55.6906	289
	55.7169	292
	55.7431	296
	55.7694	300
	55.7957	303
	55.8219	303
	55.8482	301
	55.8744	297
	55.9007	292
	55.927	289
	55.9532	287
	55.9795	289
	56.0057	291
	56.032	295
	56.0583	297
	56.0845	297
	56.1108	295
	56.1371	292
	56.1633	287
	56.1896	283
	56.2158	280
	56.2421	279
	56.2683	281
	56.2946	284
	56.3209	290
	56.3471	297
	56.3734	304
	56.3997	310
	56.4259	313
	56.4522	313
	56.4784	311
	56.5047	307
	56.5309	304
	56.5572	301
	56.5835	298
	56.6097	296
	56.636	294
	56.6623	292
	56.6885	289
	56.7148	286
	56.741	285
	56.7673	285
	56.7936	287
	56.8198	290
	56.8461	293
	56.8723	294
	56.8986	293
	56.9249	291
	56.9511	287
	56.9774	284
	57.0036	282
	57.0299	282
	57.0562	284
	57.0824	286
	57.1087	287
	57.1349	287
	57.1612	286
	57.1875	286
	57.2137	286
	57.24	287
	57.2662	290
	57.2925	292
	57.3188	295
	57.345	297
	57.3713	299
	57.3976	300
	57.4238	301
	57.4501	301
	57.4763	300
[truncated: 1,238 more rows]

## Sheet: Fig. 2f
		Absorbance (a.u.)
	Wavelength (nm)	0 min	1 min	2 min	3 min	4 min	5 min
	400	0.0446	0.0435	0.0384	0.0293	0.0185	0.0142
	402	0.042	0.041	0.0357	0.0275	0.0173	0.0133
	404	0.0382	0.0371	0.0326	0.025	0.016	0.0123
	406	0.0341	0.0332	0.029	0.022	0.0142	0.011
	408	0.0307	0.0302	0.0265	0.0204	0.0133	0.0103
	410	0.0281	0.0275	0.0241	0.0187	0.0125	0.01
	412	0.0259	0.0248	0.022	0.0168	0.0112	0.0088
	414	0.0243	0.0236	0.0206	0.0158	0.0106	0.0086
	416	0.0234	0.0225	0.0199	0.0154	0.0104	0.0084
	418	0.0231	0.0224	0.02	0.0152	0.0103	0.0083
	420	0.0231	0.0225	0.0198	0.0152	0.0105	0.0086
	422	0.0234	0.0227	0.0199	0.015	0.0101	0.0081
	424	0.0245	0.0236	0.0208	0.0158	0.0107	0.0085
	426	0.0249	0.0242	0.0211	0.0158	0.0104	0.0082
	428	0.0267	0.0258	0.0226	0.0173	0.0113	0.0087
	430	0.0281	0.0277	0.0241	0.0181	0.0121	0.0093
	432	0.03	0.0291	0.0256	0.0193	0.0128	0.0097
	434	0.0318	0.0309	0.0272	0.0204	0.0132	0.0103
	436	0.0334	0.0325	0.0287	0.0212	0.0139	0.0104
	438	0.0357	0.0347	0.0305	0.023	0.015	0.0114
	440	0.0379	0.037	0.0326	0.0246	0.0159	0.0123
	442	0.0398	0.0388	0.0341	0.0255	0.0161	0.0121
	444	0.0425	0.0417	0.0366	0.0277	0.0175	0.0134
	446	0.0451	0.0442	0.0387	0.0293	0.0186	0.0141
	448	0.0475	0.0464	0.0409	0.0305	0.0194	0.0143
	450	0.0507	0.0494	0.0433	0.0327	0.0205	0.0153
	452	0.0538	0.0526	0.0462	0.0348	0.0219	0.0164
	454	0.0564	0.0551	0.0487	0.0365	0.023	0.017
	456	0.0599	0.0587	0.0515	0.039	0.0243	0.0178
	458	0.0636	0.0624	0.0547	0.0414	0.026	0.0193
	460	0.0661	0.0646	0.0568	0.0427	0.0264	0.0194
	462	0.068	0.0666	0.0588	0.0435	0.0266	0.0194
	464	0.0719	0.0702	0.0616	0.0461	0.0282	0.0204
	466	0.0744	0.0729	0.0639	0.048	0.0292	0.0208
	468	0.0772	0.0755	0.0664	0.049	0.0295	0.021
	470	0.0805	0.0788	0.0696	0.051	0.031	0.0221
	472	0.0842	0.0827	0.0719	0.0525	0.0319	0.0227
	474	0.0869	0.0849	0.0746	0.0553	0.0321	0.0236
	476	0.0915	0.0893	0.0787	0.0581	0.035	0.025
	478	0.0948	0.092	0.0812	0.0598	0.0355	0.0253
	480	0.0988	0.0967	0.0845	0.0628	0.0375	0.0269
	482	0.1029	0.1009	0.0883	0.0653	0.0395	0.0277
	484	0.1053	0.1032	0.0905	0.0668	0.0398	0.0279
	486	0.1085	0.1063	0.0928	0.0686	0.0403	0.0282
	488	0.1118	0.1096	0.0958	0.0706	0.0415	0.0289
	490	0.1151	0.1128	0.0985	0.0727	0.0428	0.0298
	492	0.1173	0.115	0.1005	0.074	0.0432	0.0298
	494	0.119	0.1176	0.1035	0.0751	0.0446	0.03
	496	0.1229	0.12	0.1047	0.0776	0.045	0.0313
	498	0.1235	0.12	0.1045	0.0765	0.0456	0.0306
	500	0.1247	0.1227	0.1059	0.0777	0.0453	0.0309
	502	0.127	0.1253	0.11	0.0812	0.0472	0.0321
	504	0.1283	0.1256	0.1092	0.0794	0.0452	0.0325
	506	0.1295	0.1262	0.1103	0.0797	0.0458	0.033
	508	0.13	0.128	0.1112	0.081	0.0474	0.032
	510	0.1291	0.1269	0.1111	0.0799	0.0447	0.0302
	512	0.134	0.1301	0.114	0.0827	0.0483	0.0325
	514	0.1347	0.1311	0.1129	0.0818	0.0469	0.0322
	516	0.1361	0.1342	0.1174	0.085	0.0476	0.0331
	518	0.1392	0.1361	0.1185	0.0855	0.0489	0.0341
	520	0.1417	0.1393	0.1197	0.0862	0.048	0.0328
	522	0.1463	0.1436	0.1244	0.0897	0.0496	0.0342
	524	0.1515	0.1481	0.1284	0.0919	0.0504	0.0347
	526	0.1573	0.154	0.1337	0.0946	0.0522	0.0361
	528	0.1639	0.1605	0.1386	0.0991	0.0553	0.0379
	530	0.1691	0.1659	0.1424	0.1014	0.056	0.0376
	532	0.179	0.1752	0.151	0.1074	0.0599	0.0401
	534	0.188	0.1835	0.1584	0.1128	0.0625	0.0423
	536	0.1997	0.1945	0.1677	0.1192	0.0653	0.0433
	538	0.2103	0.2057	0.1772	0.1253	0.0697	0.046
	540	0.2247	0.2186	0.1891	0.1351	0.0744	0.0496
	542	0.2382	0.2321	0.2007	0.1424	0.0781	0.0517
	544	0.2543	0.2473	0.2124	0.1513	0.0817	0.054
	546	0.2703	0.2646	0.2274	0.161	0.0885	0.0587
	548	0.2878	0.2819	0.2434	0.1717	0.0927	0.0609
	550	0.3107	0.3034	0.2627	0.1855	0.1007	0.0682
	552	0.3338	0.3253	0.2794	0.1968	0.1093	0.0717
	554	0.3536	0.3478	0.2997	0.2109	0.1137	0.0755
	556	0.3782	0.3706	0.3188	0.2256	0.1227	0.0826
	558	0.3995	0.3932	0.3385	0.2393	0.1293	0.0849
	560	0.424	0.4156	0.3576	0.2549	0.1373	0.0911
	562	0.4492	0.4402	0.3782	0.2693	0.1487	0.0958
	564	0.4768	0.4667	0.4024	0.2866	0.1578	0.1044
	566	0.5028	0.4934	0.4244	0.3033	0.1662	0.11
	568	0.5277	0.518	0.4465	0.3177	0.1744	0.1147
	570	0.5602	0.5476	0.474	0.3373	0.1857	0.1204
	572	0.5905	0.5794	0.4999	0.355	0.1946	0.1269
	574	0.6284	0.6147	0.5287	0.3771	0.2071	0.1349
	576	0.6651	0.6509	0.5598	0.3986	0.2175	0.1421
	578	0.7091	0.695	0.5986	0.4263	0.2356	0.1534
	580	0.7538	0.7384	0.6391	0.4548	0.2461	0.1612
	582	0.809	0.7905	0.6831	0.4857	0.2645	0.1741
	584	0.8628	0.8466	0.733	0.5227	0.2843	0.1853
	586	0.9259	0.9083	0.7831	0.5591	0.3046	0.1991
	588	0.9927	0.9768	0.8448	0.6013	0.3278	0.2128
	590	1.0585	1.0356	0.8966	0.6377	0.346	0.224
	592	1.132	1.112	0.9642	0.6874	0.3692	0.2418
	594	1.2121	1.1855	1.0305	0.7364	0.3977	0.2574
	596	1.2853	1.2631	1.0958	0.7817	0.4233	0.2749
	598	1.3571	1.3289	1.1519	0.8239	0.4463	0.2866
	600	1.4271	1.3989	1.2206	0.874	0.4725	0.3046
	602	1.4937	1.4627	1.2818	0.9185	0.4987	0.3229
	604	1.5538	1.5239	1.3315	0.9598	0.5215	0.3371
	606	1.5971	1.5658	1.3751	0.9947	0.5404	0.3499
	608	1.6272	1.5983	1.4034	1.0171	0.5558	0.3612
	610	1.6507	1.6268	1.4275	1.0415	0.5709	0.3713
	612	1.6577	1.6269	1.4413	1.0458	0.578	0.3759
	614	1.6497	1.622	1.4342	1.0532	0.5834	0.382
	616	1.6446	1.6166	1.4333	1.0546	0.5902	0.3855
	618	1.6328	1.5978	1.4206	1.0512	0.5932	0.3891
	620	1.6149	1.6059	1.4122	1.0433	0.5911	0.3895
	622	1.6104	1.5814	1.402	1.0409	0.5936	0.3929
	624	1.5924	1.5659	1.3993	1.0438	0.6	0.3946
	626	1.5933	1.5593	1.391	1.0392	0.5991	0.3978
	628	1.5909	1.5672	1.3938	1.0495	0.6079	0.407
	630	1.5969	1.5744	1.4035	1.0608	0.6191	0.414
	632	1.6162	1.5902	1.4219	1.0799	0.6341	0.4228
	634	1.6443	1.6179	1.4476	1.1012	0.6479	0.4338
	636	1.6795	1.6533	1.4878	1.1342	0.6703	0.4505
	638	1.7223	1.7036	1.5293	1.1704	0.6952	0.4666
	640	1.7681	1.7423	1.5696	1.2148	0.7206	0.483
	642	1.8224	1.8019	1.6292	1.2603	0.751	0.5044
	644	1.8865	1.8628	1.6869	1.3106	0.7836	0.5273
	646	1.9318	1.9062	1.7465	1.36	0.816	0.5452
	648	1.975	1.9618	1.7993	1.4149	0.8513	0.5714
	650	2.0508	2.0215	1.8582	1.4573	0.8841	0.5942
	652	2.0733	2.0556	1.9184	1.5159	0.9168	0.6155
	654	2.0953	2.1035	1.945	1.5554	0.947	0.6353
	656	2.1469	2.142	1.9725	1.609	0.9749	0.6552
	658	2.1746	2.1656	2.0057	1.6267	0.9991	0.6741
	660	2.1959	2.1796	2.0286	1.6612	1.0206	0.6854
	662	2.2241	2.184	2.0533	1.6913	1.0346	0.6945
	664	2.2201	2.2133	2.0709	1.6962	1.0427	0.7038
	666	2.2476	2.2114	2.0758	1.6974	1.0398	0.6984
	668	2.2149	2.2111	2.0632	1.6672	1.0193	0.6863
	670	2.1922	2.161	2.015	1.6195	0.9863	0.6622
	672	2.1115	2.0889	1.9229	1.5352	0.9304	0.6269
	674	2.005	1.9818	1.8167	1.4315	0.8658	0.5821
	676	1.8703	1.8303	1.6783	1.3037	0.7854	0.5313
	678	1.7044	1.6672	1.5113	1.1683	0.7032	0.4756
	680	1.5067	1.4824	1.331	1.022	0.6122	0.4147
	682	1.3221	1.2996	1.1618	0.891	0.5326	0.3616
	684	1.1328	1.1119	0.9904	0.7562	0.4544	0.3074
	686	0.9636	0.9452	0.8386	0.6361	0.3835	0.2689
	688	0.8067	0.7887	0.7009	0.5321	0.322	0.2255
	690	0.6749	0.6628	0.5859	0.4427	0.2695	0.1867
	692	0.5664	0.5543	0.4899	0.3725	0.2276	0.1561
	694	0.4729	0.4629	0.4064	0.31	0.1875	0.1378
	696	0.3948	0.3893	0.3446	0.2587	0.1578	0.1151
	698	0.3361	0.3272	0.2851	0.2135	0.1345	0.0996
	700	0.2846	0.2767	0.2436	0.1855	0.1128	0.0848
	702	0.2438	0.2402	0.2109	0.1578	0.0945	0.073
	704	0.2044	0.2035	0.1769	0.1286	0.0824	0.0633
	706	0.1829	0.1765	0.1535	0.1142	0.0725	0.0535
	708	0.1555	0.1533	0.1328	0.0996	0.0618	0.0453
	710	0.1383	0.1383	0.1198	0.0848	0.0568	0.0452
	712	0.1218	0.1176	0.1037	0.0754	0.0483	0.0344
	714	0.1057	0.1048	0.0959	0.0672	0.0395	0.0288
	716	0.0977	0.0952	0.0822	0.0595	0.0405	0.0294
	718	0.0899	0.0876	0.0797	0.0544	0.0352	0.0286
	720	0.0747	0.0774	0.0649	0.0479	0.0262	0.0238
	722	0.0767	0.0742	0.0622	0.0444	0.0316	0.0226
	724	0.0644	0.0669	0.0525	0.0414	0.026	0.0231
	726	0.0621	0.0581	0.051	0.0366	0.0273	0.0195
	728	0.0553	0.0532	0.0446	0.0297	0.0198	0.0172
	730	0.0501	0.0494	0.0439	0.0263	0.0198	0.0123
	732	0.0492	0.0434	0.039	0.0286	0.022	0.016
	734	0.0428	0.0392	0.0363	0.0276	0.0175	0.0103
	736	0.0336	0.0371	0.0337	0.022	0.0109	0.0097
	738	0.0352	0.037	0.0313	0.022	0.0137	0.0157
	740	0.0326	0.0312	0.0286	0.0202	0.0132	0.0117
	742	0.0306	0.0258	0.022	0.0197	0.0107	0.0062
	744	0.0257	0.032	0.0269	0.0175	0.0165	0.0092
	746	0.0241	0.0255	0.0245	0.0208	0.0153	0.0112
	748	0.0291	0.0278	0.0238	0.0195	0.0165	0.0136
	750	0.0225	0.0225	0.0183	0.0116	0.0119	0.0083
	752	0.0222	0.0226	0.0136	0.016	0.0082	0.0089
	754	0.0194	0.0191	0.022	0.014	0.0106	0.0115
	756	0.0266	0.016	0.0164	0.0171	0.0091	0.011
	758	0.023	0.0191	0.0197	0.0102	0.0064	0.0128
	760	0.0141	0.0176	0.0148	0.0108	0.0064	0.0068
	762	0.0128	0.0108	0.0078	0.0096	0.0106	0.005
	764	0.0119	0.0156	0.011	0.0094	0.0042	0.0041
	766	0.0131	0.0095	0.0096	0.0066	0.0108	0.007
	768	0.0122	0.0122	0.0141	0.0065	0.0094	0.0023
	770	0.0133	0.0163	0.0123	0.0106	0.0106	0.0085
	772	0.0084	0.0079	0.0068	0.0058	0.005	0.0071
	774	0.0154	0.0087	0.0135	0.011	0.0091	-0.0002
	776	0.0071	0.0092	0.0051	0.0075	0.0015	0.0055
	778	0.0072	0.0117	0.0108	0.0048	0.0039	0.0095
	780	0.0163	0.0124	0.0122	0.0074	0.0118	0.015
	782	0.0074	0.0145	0.0124	0.007	0.0088	0.0077
	784	0.0069	0.0006	0.0042	0.0039	-0.0015	0.0006
	786	0.0076	0.0093	0.01	0.0071	0.0052	0.009
	788	0.0123	0.0094	0.009	0.003	0.0022	0.0056
	790	0.0039	0.005	0.011	0.0037	0.0046	0.0109
	792	0.0121	0.0144	0.0065	0.0101	0.01	0.0077
	794	0.0032	0.0129	0.0064	0.0029	0.0002	0.0051
	796	0.0114	0.0081	0.0102	0.0108	0.0085	0.0083
	798	0.0008	0.0078	0.0015	0.0042	-0.0027	0.0027
	800	0.0058	0.0059	0.0101	0.0105	0.0022	0.0013

## Sheet: Fig. 2g
		At/A0 (664 nm)
	Time (min)	Control	Mg	MgG
	0	100	100	100
	1	100.187	99.0256	99.6937
	2	101.389	99.3564	93.2796
	3	101.589	97.0232	76.402
	4	102.068	95.4409	46.9663
	5	101.143	90.8282	31.7013

## Sheet: Fig. 2h
		H2 generation (μmol)				H2 generation (μmol)
		MgG				Mg
		Time (h)	Aver	±SD		Time (h)	Aver	±SD
		0	0	0		0	0	0
		0.5	20.1517	1.81462		4	16.3529	1.54881
		1	28.0744	2.98911		24	23.9818	1.48472
		2	36.5974	1.93367		72	30.2287	0.59157
		4	55.0749	5.5928		168	38.013	1.75235
		12	82.9331	6.72125
		24	114.9	8.93689
		72	137.26	6.59424
		168	164.306	5.70881

## Sheet: Fig. 2i
		H2 generation (μmol)
	Time (h)	pH = 5.0	pH = 5.8	pH = 6.5	pH = 7.4
	0	0	0	0	0
	0.16667	18.4904	9.44253	5.4516	4.50065
	0.33333	34.0495	21.2966	10.9494	7.9695
	0.66667	55.9928	37.7701	20.1586	13.3826
	1	59.3611	41.497	27.0116	20.2664
	2	81.6427	52.3646	38.3922	27.7701
	4	99.0902	84.1842	52.4832	31.6431

## Sheet: Fig. 2j
	Mg			MgG
	log (i/A)	Potential (V)		log (i/A)	Potential (V)
	-1.16704	-2.5		-1.35635	-2.5
	-1.16775	-2.499		-1.35645	-2.499
	-1.16832	-2.498		-1.35684	-2.498
	-1.1689	-2.497		-1.35655	-2.497
	-1.16948	-2.496		-1.35635	-2.496
	-1.17012	-2.495		-1.35645	-2.495
	-1.17063	-2.494		-1.35665	-2.494
	-1.17128	-2.493		-1.35694	-2.493
	-1.17186	-2.492		-1.35635	-2.492
	-1.17218	-2.491		-1.35576	-2.491
	-1.17321	-2.49		-1.35596	-2.49
	-1.17367	-2.489		-1.35576	-2.489
	-1.17386	-2.488		-1.35556	-2.488
	-1.17477	-2.487		-1.35596	-2.487
	-1.17503	-2.486		-1.35605	-2.486
	-1.17581	-2.485		-1.35674	-2.485
	-1.17666	-2.484		-1.35704	-2.484
	-1.17672	-2.483		-1.35694	-2.483
	-1.17718	-2.482		-1.35724	-2.482
	-1.17803	-2.481		-1.35773	-2.481
	-1.17836	-2.48		-1.35803	-2.48
	-1.17895	-2.479		-1.35793	-2.479
	-1.17967	-2.478		-1.35763	-2.478
	-1.18006	-2.477		-1.35793	-2.477
	-1.18052	-2.476		-1.35863	-2.476
	-1.18118	-2.475		-1.35902	-2.475
	-1.18144	-2.474		-1.35912	-2.474
	-1.18164	-2.473		-1.35932	-2.473
	-1.18243	-2.472		-1.35982	-2.472
	-1.18303	-2.471		-1.35962	-2.471
	-1.18363	-2.47		-1.36021	-2.47
	-1.18436	-2.469		-1.36091	-2.469
	-1.18475	-2.468		-1.36081	-2.468
	-1.18495	-2.467		-1.36191	-2.467
	-1.18555	-2.466		-1.36251	-2.466
	-1.18602	-2.465		-1.36271	-2.465
	-1.18629	-2.464		-1.36271	-2.464
	-1.18689	-2.463		-1.36371	-2.463
	-1.18722	-2.462		-1.36341	-2.462
	-1.18762	-2.461		-1.36432	-2.461
	-1.18842	-2.46		-1.36472	-2.46
	-1.18856	-2.459		-1.36522	-2.459
	-1.18903	-2.458		-1.36633	-2.458
	-1.18983	-2.457		-1.36633	-2.457
	-1.19004	-2.456		-1.36643	-2.456
	-1.19064	-2.455		-1.36754	-2.455
	-1.19132	-2.454		-1.36643	-2.454
	-1.19152	-2.453		-1.36714	-2.453
	-1.19206	-2.452		-1.36896	-2.452
	-1.19253	-2.451		-1.36764	-2.451
	-1.19274	-2.45		-1.36825	-2.45
	-1.19348	-2.449		-1.36927	-2.449
	-1.19375	-2.448		-1.36835	-2.448
	-1.19402	-2.447		-1.36988	-2.447
	-1.19457	-2.446		-1.37028	-2.446
	-1.19491	-2.445		-1.36988	-2.445
	-1.19525	-2.444		-1.3709	-2.444
	-1.19593	-2.443		-1.37059	-2.443
	-1.19613	-2.442		-1.3712	-2.442
	-1.19675	-2.441		-1.37202	-2.441
	-1.19743	-2.44		-1.37182	-2.44
	-1.19798	-2.439		-1.37274	-2.439
	-1.19853	-2.438		-1.37356	-2.438
	-1.19894	-2.437		-1.37315	-2.437
	-1.19942	-2.436		-1.37438	-2.436
	-1.20004	-2.435		-1.375	-2.435
	-1.20059	-2.434		-1.37407	-2.434
	-1.20107	-2.433		-1.3752	-2.433
	-1.20169	-2.432		-1.37592	-2.432
	-1.20225	-2.431		-1.37623	-2.431
	-1.20266	-2.43		-1.37737	-2.43
	-1.20308	-2.429		-1.37768	-2.429
	-1.2035	-2.428		-1.3783	-2.428
	-1.20384	-2.427		-1.37966	-2.427
	-1.20433	-2.426		-1.37934	-2.426
	-1.20482	-2.425		-1.38018	-2.425
	-1.2053	-2.424		-1.38049	-2.424
	-1.20579	-2.423		-1.38132	-2.423
	-1.20628	-2.422		-1.38227	-2.422
	-1.20684	-2.421		-1.38258	-2.421
	-1.20747	-2.42		-1.38289	-2.42
	-1.20789	-2.419		-1.38384	-2.419
	-1.20824	-2.418		-1.38458	-2.418
	-1.20866	-2.417		-1.385	-2.417
	-1.20894	-2.416		-1.38521	-2.416
	-1.20929	-2.415		-1.3851	-2.415
	-1.21	-2.414		-1.38584	-2.414
	-1.21028	-2.413		-1.38616	-2.413
	-1.21028	-2.412		-1.38732	-2.412
	-1.21098	-2.411		-1.38753	-2.411
	-1.21141	-2.41		-1.38764	-2.41
	-1.21183	-2.409		-1.38838	-2.409
	-1.21247	-2.408		-1.38891	-2.408
	-1.21296	-2.407		-1.38955	-2.407
	-1.21346	-2.406		-1.39041	-2.406
	-1.21396	-2.405		-1.39094	-2.405
	-1.21431	-2.404		-1.3919	-2.404
	-1.21488	-2.403		-1.39201	-2.403
	-1.21545	-2.402		-1.39233	-2.402
	-1.21581	-2.401		-1.39297	-2.401
	-1.21638	-2.4		-1.3933	-2.4
	-1.21688	-2.399		-1.39448	-2.399
	-1.21703	-2.398		-1.39448	-2.398
	-1.2176	-2.397		-1.39469	-2.397
	-1.2181	-2.396		-1.39577	-2.396
	-1.2186	-2.395		-1.39653	-2.395
	-1.21903	-2.394		-1.39621	-2.394
	-1.21975	-2.393		-1.39707	-2.393
	-1.22004	-2.392		-1.3974	-2.392
	-1.22069	-2.391		-1.39805	-2.391
	-1.22127	-2.39		-1.39881	-2.39
	-1.2217	-2.389		-1.39914	-2.389
	-1.22228	-2.388		-1.39979	-2.388
	-1.22279	-2.387		-1.39968	-2.387
	-1.22337	-2.386		-1.40044	-2.386
	-1.22373	-2.385		-1.40099	-2.385
	-1.22395	-2.384		-1.40165	-2.384
	-1.22432	-2.383		-1.4022	-2.383
	-1.22475	-2.382		-1.40209	-2.382
	-1.22526	-2.381		-1.4022	-2.381
	-1.22585	-2.38		-1.40296	-2.38
	-1.22607	-2.379		-1.40296	-2.379
	-1.22658	-2.378		-1.40318	-2.378
	-1.22702	-2.377		-1.40362	-2.377
	-1.22746	-2.376		-1.40428	-2.376
	-1.22797	-2.375		-1.40494	-2.375
	-1.22834	-2.374		-1.40528	-2.374
	-1.22863	-2.373		-1.4055	-2.373
	-1.22915	-2.372		-1.40605	-2.372
	-1.22959	-2.371		-1.40594	-2.371
	-1.23003	-2.37		-1.40616	-2.37
	-1.23062	-2.369		-1.40649	-2.369
	-1.23107	-2.368		-1.40727	-2.368
	-1.23129	-2.367		-1.40727	-2.367
	-1.23195	-2.366		-1.40749	-2.366
	-1.23247	-2.365		-1.40572	-2.365
	-1.23277	-2.364		-1.40561	-2.364
	-1.23322	-2.363		-1.4066	-2.363
	-1.23336	-2.362		-1.40727	-2.362
	-1.23381	-2.361		-1.40716	-2.361
	-1.23441	-2.36		-1.40827	-2.36
	-1.23485	-2.359		-1.40894	-2.359
	-1.23545	-2.358		-1.40994	-2.358
	-1.23597	-2.357		-1.41083	-2.357
	-1.23657	-2.356		-1.41139	-2.356
	-1.2371	-2.355		-1.41218	-2.355
	-1.2374	-2.354		-1.41296	-2.354
	-1.238	-2.353		-1.41353	-2.353
	-1.23852	-2.352		-1.41443	-2.352
	-1.23897	-2.351		-1.41431	-2.351
	-1.23965	-2.35		-1.41567	-2.35
	-1.23995	-2.349		-1.41623	-2.349
	-1.24056	-2.348		-1.41714	-2.348
	-1.24109	-2.347		-1.41805	-2.347
	-1.24162	-2.346		-1.41748	-2.346
	-1.2423	-2.345		-1.41851	-2.345
	-1.24268	-2.344		-1.42022	-2.344
	-1.24321	-2.343		-1.41999	-2.343
	-1.2439	-2.342		-1.41805	-2.342
	-1.24428	-2.341		-1.42113	-2.341
	-1.24474	-2.34		-1.42125	-2.34
	-1.24527	-2.339		-1.42113	-2.339
	-1.24565	-2.338		-1.4209	-2.338
	-1.24611	-2.337		-1.42424	-2.337
	-1.24657	-2.336		-1.42159	-2.336
	-1.24711	-2.335		-1.42205	-2.335
	-1.24764	-2.334		-1.42597	-2.334
	-1.24811	-2.333		-1.42308	-2.333
	-1.24864	-2.332		-1.424	-2.332
	-1.24926	-2.331		-1.42783	-2.331
	-1.24957	-2.33		-1.42632	-2.33
	-1.25011	-2.329		-1.42666	-2.329
	-1.25065	-2.328		-1.42748	-2.328
	-1.25119	-2.327		-1.42922	-2.327
	-1.25135	-2.326		-1.42899	-2.326
	-1.25181	-2.325		-1.43039	-2.325
	-1.25243	-2.324		-1.43121	-2.324
	-1.25305	-2.323		-1.42829	-2.323
	-1.25298	-2.322		-1.43203	-2.322
	-1.25352	-2.321		-1.43333	-2.321
	-1.25376	-2.32		-1.43039	-2.32
	-1.25446	-2.319		-1.4318	-2.319
	-1.25469	-2.318		-1.43368	-2.318
	-1.25524	-2.317		-1.43344	-2.317
	-1.25594	-2.316		-1.43498	-2.316
	-1.25657	-2.315		-1.43533	-2.315
	-1.25673	-2.314		-1.43581	-2.314
	-1.2572	-2.313		-1.43723	-2.313
	-1.25751	-2.312		-1.43771	-2.312
	-1.25782	-2.311		-1.43854	-2.311
	-1.25853	-2.31		-1.43818	-2.31
	-1.25908	-2.309		-1.44033	-2.309
	-1.25972	-2.308		-1.44153	-2.308
	-1.26043	-2.307		-1.43985	-2.307
	-1.26098	-2.306		-1.44069	-2.306
	-1.2613	-2.305		-1.44334	-2.305
	-1.26162	-2.304		-1.44273	-2.304
	-1.26217	-2.303		-1.44105	-2.303
	-1.26273	-2.302		-1.44261	-2.302
	-1.26336	-2.301		-1.44382	-2.301
	-1.26384	-2.3		-1.44406	-2.3
	-1.2644	-2.299		-1.44503	-2.299
	-1.26464	-2.298		-1.44551	-2.298
	-1.26504	-2.297		-1.44624	-2.297
	-1.2656	-2.296		-1.44794	-2.296
	-1.26608	-2.295		-1.44721	-2.295
	-1.26664	-2.294		-1.44879	-2.294
	-1.26712	-2.293		-1.4494	-2.293
	-1.26777	-2.292		-1.45087	-2.292
	-1.26825	-2.291		-1.45186	-2.291
	-1.26873	-2.29		-1.45112	-2.29
	-1.2693	-2.289		-1.45333	-2.289
	-1.26986	-2.288		-1.45383	-2.288
	-1.27027	-2.287		-1.45445	-2.287
	-1.27067	-2.286		-1.45568	-2.286
	-1.27108	-2.285		-1.45568	-2.285
	-1.27165	-2.284		-1.45693	-2.284
	-1.27205	-2.283		-1.45792	-2.283
	-1.27262	-2.282		-1.45792	-2.282
	-1.27311	-2.281		-1.45867	-2.281
	-1.27368	-2.28		-1.45955	-2.28
	-1.27425	-2.279		-1.45992	-2.279
	-1.27482	-2.278		-1.46042	-2.278
	-1.2754	-2.277		-1.4603	-2.277
	-1.27589	-2.276		-1.46042	-2.276
	-1.2763	-2.275		-1.46193	-2.275
	-1.27679	-2.274		-1.4618	-2.274
	-1.27745	-2.273		-1.46206	-2.273
	-1.27794	-2.272		-1.46256	-2.272
	-1.27852	-2.271		-1.46256	-2.271
	-1.27926	-2.27		-1.46382	-2.27
	-1.27976	-2.269		-1.46471	-2.269
	-1.28042	-2.268		-1.46433	-2.268
	-1.28108	-2.267		-1.46521	-2.267
	-1.28166	-2.266		-1.46509	-2.266
	-1.28225	-2.265		-1.46572	-2.265
	-1.28291	-2.264		-1.46534	-2.264
	-1.2835	-2.263		-1.46534	-2.263
	-1.28391	-2.262		-1.46725	-2.262
	-1.28433	-2.261		-1.46788	-2.261
	-1.28475	-2.26		-1.46801	-2.26
	-1.28534	-2.259		-1.46942	-2.259
	-1.28592	-2.258		-1.46942	-2.258
	-1.28634	-2.257		-1.47006	-2.257
	-1.28676	-2.256		-1.47108	-2.256
	-1.28743	-2.255		-1.47185	-2.255
	-1.28769	-2.254		-1.47237	-2.254
	-1.28819	-2.253		-1.47301	-2.253
	-1.2887	-2.252		-1.47418	-2.252
	-1.28929	-2.251		-1.47483	-2.251
	-1.2898	-2.25		-1.47521	-2.25
	-1.29039	-2.249		-1.47599	-2.249
	-1.29081	-2.248		-1.47599	-2.248
	-1.29132	-2.247		-1.47677	-2.247
	-1.29175	-2.246		-1.47743	-2.246
	-1.29243	-2.245		-1.47769	-2.245
	-1.29269	-2.244		-1.47821	-2.244
	-1.29303	-2.243		-1.47912	-2.243
	-1.29345	-2.242		-1.47965	-2.242
	-1.29397	-2.241		-1.4807	-2.241
	-1.29448	-2.24		-1.48135	-2.24
	-1.29456	-2.239		-1.48149	-2.239
	-1.29508	-2.238		-1.48214	-2.238
	-1.29568	-2.237		-1.48241	-2.237
	-1.29602	-2.236		-1.48254	-2.236
	-1.29654	-2.235		-1.48307	-2.235
	-1.29714	-2.234		-1.4836	-2.234
	-1.29766	-2.233		-1.48519	-2.233
	-1.29817	-2.232		-1.48598	-2.232
	-1.2986	-2.231		-1.48612	-2.231
	-1.29904	-2.23		-1.48678	-2.23
	-1.29964	-2.229		-1.48732	-2.229
	-1.30025	-2.228		-1.48825	-2.228
	-1.30086	-2.227		-1.48892	-2.227
	-1.30129	-2.226		-1.48919	-2.226
	-1.3019	-2.225		-1.48999	-2.225
	-1.30251	-2.224		-1.49053	-2.224
	-1.30312	-2.223		-1.49107	-2.223
	-1.30364	-2.222		-1.4912	-2.222
	-1.30434	-2.221		-1.49147	-2.221
	-1.30373	-2.22		-1.49187	-2.22
	-1.30364	-2.219		-1.49201	-2.219
	-1.30417	-2.218		-1.49268	-2.218
	-1.30487	-2.217		-1.49322	-2.217
	-1.30548	-2.216		-1.49377	-2.216
	-1.30601	-2.215		-1.49431	-2.215
	-1.30636	-2.214		-1.49485	-2.214
	-1.30698	-2.213		-1.4958	-2.213
	-1.30742	-2.212		-1.49675	-2.212
	-1.30812	-2.211		-1.49757	-2.211
	-1.30856	-2.21		-1.49853	-2.21
	-1.30883	-2.209		-1.49867	-2.209
	-1.30945	-2.208		-1.49976	-2.208
	-1.30998	-2.207		-1.50045	-2.207
	-1.31051	-2.206		-1.50018	-2.206
	-1.31105	-2.205		-1.5021	-2.205
	-1.31176	-2.204		-1.50252	-2.204
	-1.31238	-2.203		-1.50252	-2.203
	-1.31301	-2.202		-1.50432	-2.202
	-1.31345	-2.201		-1.5039	-2.201
	-1.31408	-2.2		-1.50501	-2.2
	-1.31435	-2.199		-1.50571	-2.199
	-1.31498	-2.198		-1.5064	-2.198
	-1.3156	-2.197		-1.50738	-2.197
	-1.31623	-2.196		-1.50808	-2.196
	-1.31668	-2.195		-1.50864	-2.195
	-1.31731	-2.194		-1.50934	-2.194
	-1.31795	-2.193		-1.50962	-2.193
	-1.3184	-2.192		-1.51004	-2.192
	-1.31876	-2.191		-1.51131	-2.191
	-1.31903	-2.19		-1.51159	-2.19
	-1.31957	-2.189		-1.51244	-2.189
	-1.3203	-2.188		-1.51357	-2.188
	-1.32075	-2.187		-1.51442	-2.187
	-1.32148	-2.186		-1.51513	-2.186
	-1.32212	-2.185		-1.51599	-2.185
	-1.32285	-2.184		-1.51698	-2.184
	-1.3234	-2.183		-1.51756	-2.183
	-1.32395	-2.182		-1.51813	-2.182
	-1.32459	-2.181		-1.51899	-2.181
	-1.32523	-2.18		-1.51927	-2.18
	-1.32569	-2.179		-1.52042	-2.179
	-1.32643	-2.178		-1.52129	-2.178
	-1.32698	-2.177		-1.52071	-2.177
	-1.32753	-2.176		-1.52172	-2.176
	-1.32818	-2.175		-1.52259	-2.175
	-1.32883	-2.174		-1.52317	-2.174
	-1.32948	-2.173		-1.5236	-2.173
	-1.32994	-2.172		-1.52447	-2.172
	-1.3305	-2.171		-1.52476	-2.171
	-1.33096	-2.17		-1.5252	-2.17
	-1.33152	-2.169		-1.52608	-2.169
	-1.33189	-2.168		-1.52681	-2.168
	-1.33217	-2.167		-1.52798	-2.167
	-1.33264	-2.166		-1.52856	-2.166
	-1.3332	-2.165		-1.52944	-2.165
	-1.33376	-2.164		-1.53033	-2.164
	-1.33414	-2.163		-1.53106	-2.163
	-1.3347	-2.162		-1.5321	-2.162
	-1.33498	-2.161		-1.53284	-2.161
	-1.33555	-2.16		-1.53343	-2.16
	-1.33592	-2.159		-1.53195	-2.159
	-1.33498	-2.158		-1.53284	-2.158
	-1.33433	-2.157		-1.53373	-2.157
	-1.33479	-2.156		-1.53477	-2.156
	-1.33339	-2.155		-1.53551	-2.155
	-1.33414	-2.154		-1.53611	-2.154
	-1.33461	-2.153		-1.537	-2.153
	-1.33526	-2.152		-1.53775	-2.152
	-1.33592	-2.151		-1.53835	-2.151
	-1.33658	-2.15		-1.53641	-2.15
	-1.33724	-2.149		-1.53566	-2.149
	-1.3379	-2.148		-1.53685	-2.148
	-1.33847	-2.147		-1.53775	-2.147
	-1.33913	-2.146		-1.53865	-2.146
	-1.3398	-2.145		-1.54	-2.145
	-1.34027	-2.144		-1.54076	-2.144
	-1.34075	-2.143		-1.54151	-2.143
	-1.34132	-2.142		-1.54242	-2.142
	-1.34208	-2.141		-1.54333	-2.141
	-1.34256	-2.14		-1.54333	-2.14
	-1.34304	-2.139		-1.54455	-2.139
	-1.34371	-2.138		-1.54546	-2.138
	-1.34419	-2.137		-1.54638	-2.137
	-1.34505	-2.136		-1.54714	-2.136
	-1.34544	-2.135		-1.54837	-2.135
	-1.34573	-2.134		-1.54914	-2.134
	-1.34631	-2.133		-1.5499	-2.133
	-1.34679	-2.132		-1.55129	-2.132
	-1.34727	-2.131		-1.55207	-2.131
	-1.34785	-2.13		-1.55269	-2.13
	-1.34853	-2.129		-1.55362	-2.129
	-1.34901	-2.128		-1.55471	-2.128
	-1.3494	-2.127		-1.55549	-2.127
	-1.34998	-2.126		-1.55611	-2.126
	-1.35057	-2.125		-1.55721	-2.125
	-1.35125	-2.124		-1.5583	-2.124
	-1.35174	-2.123		-1.55878	-2.123
	-1.35223	-2.122		-1.55972	-2.122
	-1.35271	-2.121		-1.56067	-2.121
	-1.3533	-2.12		-1.5613	-2.12
	-1.35399	-2.119		-1.56146	-2.119
	-1.35458	-2.118		-1.56257	-2.118
	-1.35507	-2.117		-1.5632	-2.117
	-1.35566	-2.116		-1.56384	-2.116
	-1.35625	-2.115		-1.56463	-2.115
	-1.35655	-2.114		-1.56511	-2.114
	-1.35704	-2.113		-1.56559	-2.113
	-1.35763	-2.112		-1.56655	-2.112
	-1.35813	-2.111		-1.56735	-2.111
	-1.35882	-2.11		-1.56783	-2.11
	-1.35932	-2.109		-1.56848	-2.109
	-1.35982	-2.108		-1.56976	-2.108
	-1.36041	-2.107		-1.57073	-2.107
	-1.36091	-2.106		-1.57122	-2.106
	-1.36151	-2.105		-1.57251	-2.105
	-1.36211	-2.104		-1.57349	-2.104
	-1.36281	-2.103		-1.57349	-2.103
	-1.36321	-2.102		-1.57447	-2.102
	-1.36381	-2.101		-1.57577	-2.101
	-1.36442	-2.1		-1.57643	-2.1
	-1.36502	-2.099		-1.57725	-2.099
	-1.36562	-2.098		-1.57823	-2.098
	-1.36633	-2.097		-1.57856	-2.097
	-1.36694	-2.096		-1.57873	-2.096
	-1.36754	-2.095		-1.57988	-2.095
	-1.36825	-2.094		-1.57988	-2.094
	-1.36906	-2.093		-1.58153	-2.093
	-1.36947	-2.092		-1.58153	-2.092
	-1.37028	-2.091		-1.5822	-2.091
	-1.3709	-2.09		-1.58486	-2.09
	-1.37151	-2.089		-1.58436	-2.089
	-1.37212	-2.088		-1.58536	-2.088
	-1.37263	-2.087		-1.58486	-2.087
	-1.37304	-2.086		-1.58804	-2.086
	-1.37376	-2.085		-1.58687	-2.085
	-1.37428	-2.084		-1.58754	-2.084
	-1.37479	-2.083		-1.58838	-2.083
	-1.37551	-2.082		-1.5899	-2.082
	-1.37613	-2.081		-1.59108	-2.081
	-1.37665	-2.08		-1.58939	-2.08
	-1.37727	-2.079		-1.59159	-2.079
	-1.37779	-2.078		-1.59346	-2.078
	-1.3783	-2.077		-1.59329	-2.077
	-1.37903	-2.076		-1.595	-2.076
	-1.37976	-2.075		-1.59517	-2.075
	-1.38038	-2.074		-1.59534	-2.074
	-1.38101	-2.073		-1.59774	-2.073
	-1.38174	-2.072		-1.59843	-2.072
	-1.38216	-2.071		-1.59825	-2.071
	-1.38289	-2.07		-1.59981	-2.07
	-1.38363	-2.069		-1.60119	-2.069
	-1.38405	-2.068		-1.60206	-2.068
	-1.38468	-2.067		-1.60293	-2.067
	-1.38542	-2.066		-1.6031	-2.066
	-1.38595	-2.065		-1.60398	-2.065
	-1.38669	-2.064		-1.60485	-2.064
	-1.38732	-2.063		-1.60555	-2.063
	-1.38796	-2.062		-1.60572	-2.062
	-1.3886	-2.061		-1.60625	-2.061
	-1.38923	-2.06		-1.6073	-2.06
	-1.38977	-2.059		-1.60854	-2.059
	-1.39051	-2.058		-1.60854	-2.058
	-1.39115	-2.057		-1.60906	-2.057
	-1.39169	-2.056		-1.61066	-2.056
	-1.39254	-2.055		-1.6119	-2.055
	-1.39308	-2.054		-1.61261	-2.054
	-1.39362	-2.053		-1.61297	-2.053
	-1.39437	-2.052		-1.61386	-2.052
	-1.39491	-2.051		-1.61493	-2.051
	-1.39567	-2.05		-1.61601	-2.05
	-1.39631	-2.049		-1.6169	-2.049
	-1.39686	-2.048		-1.61744	-2.048
	-1.3974	-2.047		-1.6187	-2.047
	-1.39805	-2.046		-1.61979	-2.046
	-1.39881	-2.045		-1.62069	-2.045
	-1.39924	-2.044		-1.62142	-2.044
	-1.39979	-2.043		-1.62215	-2.043
	-1.40055	-2.042		-1.62324	-2.042
	-1.4011	-2.041		-1.62452	-2.041
	-1.40187	-2.04		-1.62507	-2.04
	-1.40241	-2.039		-1.62599	-2.039
	-1.40307	-2.038		-1.62709	-2.038
	-1.40373	-2.037		-1.62838	-2.037
	-1.40428	-2.036		-1.6293	-2.036
	-1.40494	-2.035		-1.63023	-2.035
	-1.4055	-2.034		-1.63116	-2.034
	-1.40561	-2.033		-1.63227	-2.033
	-1.40616	-2.032		-1.6332	-2.032
	-1.40682	-2.031		-1.63451	-2.031
	-1.40749	-2.03		-1.63507	-2.03
	-1.40816	-2.029		-1.63564	-2.029
	-1.40871	-2.028		-1.63714	-2.028
	-1.40949	-2.027		-1.63771	-2.027
	-1.41005	-2.026		-1.63846	-2.026
	-1.41083	-2.025		-1.63979	-2.025
	-1.41139	-2.024		-1.64016	-2.024
	-1.41195	-2.023		-1.64092	-2.023
	-1.41263	-2.022		-1.64168	-2.022
	-1.4133	-2.021		-1.64207	-2.021
	-1.41375	-2.02		-1.64283	-2.02
	-1.41443	-2.019		-1.6434	-2.019
	-1.4151	-2.018		-1.64455	-2.018
	-1.41578	-2.017		-1.64551	-2.017
	-1.41635	-2.016		-1.64551	-2.016
	-1.41703	-2.015		-1.64685	-2.015
	-1.41771	-2.014		-1.64743	-2.014
	-1.41839	-2.013		-1.64801	-2.013
	-1.41908	-2.012		-1.64975	-2.012
	-1.41965	-2.011		-1.64995	-2.011
	-1.42033	-2.01		-1.6517	-2.01
	-1.42102	-2.009		-1.65247	-2.009
	-1.42159	-2.008		-1.65345	-2.008
	-1.42216	-2.007		-1.65404	-2.007
	-1.42274	-2.006		-1.65482	-2.006
	-1.4232	-2.005		-1.656	-2.005
	-1.42331	-2.004		-1.65659	-2.004
	-1.42377	-2.003		-1.65758	-2.003
	-1.42435	-2.002		-1.65857	-2.002
	-1.42481	-2.001		-1.65995	-2.001
	-1.42551	-2		-1.66055	-2
	-1.4262	-1.999		-1.66214	-1.999
	-1.4269	-1.998		-1.66314	-1.998
	-1.42771	-1.997		-1.66354	-1.997
	-1.42841	-1.996		-1.66555	-1.996
	-1.42911	-1.995		-1.66595	-1.995
	-1.42992	-1.994		-1.66696	-1.994
	-1.43016	-1.993		-1.66857	-1.993
	-1.43086	-1.992		-1.66878	-1.992
	-1.43145	-1.991		-1.66938	-1.991
	-1.43215	-1.99		-1.6706	-1.99
	-1.43274	-1.989		-1.67081	-1.989
	-1.43333	-1.988		-1.67203	-1.988
	-1.43403	-1.987		-1.67325	-1.987
	-1.43439	-1.986		-1.67346	-1.986
	-1.4351	-1.985		-1.67551	-1.985
	-1.43569	-1.984		-1.67592	-1.984
	-1.43652	-1.983		-1.67716	-1.983
	-1.43723	-1.982		-1.67861	-1.982
	-1.43783	-1.981		-1.67882	-1.981
	-1.43771	-1.98		-1.68048	-1.98
	-1.43806	-1.979		-1.68173	-1.979
	-1.43878	-1.978		-1.68215	-1.978
	-1.4395	-1.977		-1.68382	-1.977
	-1.44021	-1.976		-1.68403	-1.976
	-1.44093	-1.975		-1.68487	-1.975
	-1.44153	-1.974		-1.68698	-1.974
	-1.44225	-1.973		-1.68719	-1.973
	-1.44285	-1.972		-1.68825	-1.972
	-1.44346	-1.971		-1.68952	-1.971
	-1.44418	-1.97		-1.69037	-1.97
	-1.44491	-1.969		-1.69208	-1.969
	-1.44515	-1.968		-1.69208	-1.968
	-1.44587	-1.967		-1.69272	-1.967
	-1.4466	-1.966		-1.69422	-1.966
	-1.44685	-1.965		-1.69465	-1.965
	-1.44733	-1.964		-1.69616	-1.964
	-1.44818	-1.963		-1.69637	-1.963
	-1.44879	-1.962		-1.69767	-1.962
	-1.44953	-1.961		-1.69984	-1.961
	-1.45026	-1.96		-1.70006	-1.96
	-1.45075	-1.959		-1.70071	-1.959
	-1.45136	-1.958		-1.70246	-1.958
	-1.45198	-1.957		-1.7029	-1.957
	-1.45272	-1.956		-1.70399	-1.956
	-1.45321	-1.955		-1.70575	-1.955
	-1.45383	-1.954		-1.7062	-1.954
	-1.45445	-1.953		-1.70664	-1.953
	-1.45519	-1.952		-1.70841	-1.952
	-1.45581	-1.951		-1.71019	-1.951
	-1.45655	-1.95		-1.70997	-1.95
	-1.45717	-1.949		-1.71108	-1.949
	-1.45792	-1.948		-1.71309	-1.948
	-1.45867	-1.947		-1.71399	-1.947
	-1.45905	-1.946		-1.71489	-1.946
	-1.45942	-1.945		-1.71625	-1.945
	-1.46005	-1.944		-1.71693	-1.944
	-1.4608	-1.943		-1.71783	-1.943
	-1.46143	-1.942		-1.71874	-1.942
	-1.4618	-1.941		-1.71965	-1.941
	-1.46243	-1.94		-1.72056	-1.94
	-1.46319	-1.939		-1.7217	-1.939
	-1.46382	-1.938		-1.72193	-1.938
	-1.46458	-1.937		-1.72285	-1.937
	-1.46534	-1.936		-1.72377	-1.936
	-1.46597	-1.935		-1.72515	-1.935
	-1.46686	-1.934		-1.72584	-1.934
	-1.4675	-1.933		-1.72677	-1.933
	-1.46801	-1.932		-1.72816	-1.932
	-1.46865	-1.931		-1.72932	-1.931
	-1.46929	-1.93		-1.73049	-1.93
	-1.47006	-1.929		-1.73166	-1.929
	-1.47083	-1.928		-1.73283	-1.928
	-1.47147	-1.927		-1.734	-1.927
	-1.47224	-1.926		-1.73518	-1.926
	-1.47289	-1.925		-1.7366	-1.925
	-1.4734	-1.924		-1.73684	-1.924
	-1.47431	-1.923		-1.73779	-1.923
	-1.47508	-1.922		-1.73802	-1.922
	-1.4756	-1.921		-1.73898	-1.921
	-1.47664	-1.92		-1.73993	-1.92
	-1.47677	-1.919		-1.74088	-1.919
	-1.47795	-1.918		-1.74208	-1.918
	-1.4786	-1.917		-1.74328	-1.917
	-1.47939	-1.916		-1.744	-1.916
	-1.47991	-1.915		-1.74497	-1.915
	-1.4807	-1.914		-1.74618	-1.914
	-1.48122	-1.913		-1.74739	-1.913
	-1.48201	-1.912		-1.74836	-1.912
	-1.48307	-1.911		-1.74958	-1.911
	-1.4832	-1.91		-1.7508	-1.91
	-1.48413	-1.909		-1.75178	-1.909
	-1.48505	-1.908		-1.75326	-1.908
	-1.48559	-1.907		-1.75449	-1.907
	-1.48638	-1.906		-1.75548	-1.906
	-1.48718	-1.905		-1.75647	-1.905
	-1.48785	-1.904		-1.75622	-1.904
	-1.48865	-1.903		-1.75746	-1.903
	-1.48945	-1.902		-1.75895	-1.902
	-1.49013	-1.901		-1.75895	-1.901
	-1.49066	-1.9		-1.75671	-1.9
	-1.49147	-1.899		-1.75845	-1.899
	-1.49201	-1.898		-1.75945	-1.898
	-1.49282	-1.897		-1.76045	-1.897
	-1.49363	-1.896		-1.76195	-1.896
	-1.49431	-1.895		-1.7587	-1.895
	-1.49499	-1.894		-1.75845	-1.894
	-1.49567	-1.893		-1.75995	-1.893
	-1.49635	-1.892		-1.76095	-1.892
	-1.49744	-1.891		-1.76246	-1.891
	-1.49812	-1.89		-1.76371	-1.89
	-1.49894	-1.889		-1.76498	-1.889
	-1.49963	-1.888		-1.76751	-1.888
	-1.50031	-1.887		-1.76751	-1.887
	-1.501	-1.886		-1.76828	-1.886
	-1.50169	-1.885		-1.77134	-1.885
	-1.50224	-1.884		-1.7716	-1.884
	-1.50307	-1.883		-1.77211	-1.883
	-1.50376	-1.882		-1.77417	-1.882
	-1.50446	-1.881		-1.77469	-1.881
	-1.50515	-1.88		-1.77599	-1.88
	-1.50598	-1.879		-1.77702	-1.879
	-1.50668	-1.878		-1.77702	-1.878
	-1.50752	-1.877		-1.77754	-1.877
	-1.50836	-1.876		-1.78015	-1.876
	-1.50906	-1.875		-1.77911	-1.875
	-1.50976	-1.874		-1.78516	-1.874
	-1.51046	-1.873		-1.78304	-1.873
	-1.51117	-1.872		-1.78278	-1.872
	-1.51187	-1.871		-1.78995	-1.871
	-1.51258	-1.87		-1.78622	-1.87
	-1.51329	-1.869		-1.78915	-1.869
	-1.51399	-1.868		-1.7921	-1.868
	-1.5147	-1.867		-1.79075	-1.867
	-1.51542	-1.866		-1.79398	-1.866
	-1.51613	-1.865		-1.79534	-1.865
	-1.5167	-1.864		-1.79534	-1.864
	-1.51741	-1.863		-1.79724	-1.863
	-1.51798	-1.862		-1.7986	-1.862
	-1.51856	-1.861		-1.79915	-1.861
	-1.51913	-1.86		-1.80107	-1.86
	-1.51999	-1.859		-1.80189	-1.859
	-1.52071	-1.858		-1.80355	-1.858
	-1.52143	-1.857		-1.80465	-1.857
	-1.52201	-1.856		-1.80576	-1.856
	-1.52273	-1.855		-1.80771	-1.855
	-1.52346	-1.854		-1.80855	-1.854
	-1.52433	-1.853		-1.80967	-1.853
	-1.52491	-1.852		-1.81107	-1.852
	-1.52549	-1.851		-1.8122	-1.851
	-1.52637	-1.85		-1.81361	-1.85
	-1.52695	-1.849		-1.81474	-1.849
	-1.52754	-1.848		-1.81559	-1.848
	-1.52841	-1.847		-1.8173	-1.847
	-1.52915	-1.846		-1.81844	-1.846
	-1.52988	-1.845		-1.81959	-1.845
	-1.53062	-1.844		-1.82131	-1.844
	-1.53136	-1.843		-1.82246	-1.843
	-1.5321	-1.842		-1.82391	-1.842
	-1.53298	-1.841		-1.82507	-1.841
	-1.53373	-1.84		-1.82594	-1.84
	-1.53447	-1.839		-1.8274	-1.839
	-1.53536	-1.838		-1.82915	-1.838
	-1.53611	-1.837		-1.83003	-1.837
	-1.537	-1.836		-1.8315	-1.836
	-1.53775	-1.835		-1.83298	-1.835
	-1.5385	-1.834		-1.83416	-1.834
	-1.53925	-1.833		-1.83505	-1.833
	-1.54	-1.832		-1.83684	-1.832
	-1.54091	-1.831		-1.83833	-1.831
	-1.54166	-1.83		-1.83983	-1.83
	-1.54242	-1.829		-1.84134	-1.829
	-1.54318	-1.828		-1.84254	-1.828
	-1.54409	-1.827		-1.84345	-1.827
	-1.5447	-1.826		-1.84466	-1.826
	-1.54561	-1.825		-1.84619	-1.825
	-1.54638	-1.824		-1.84741	-1.824
	-1.54714	-1.823		-1.84863	-1.823
	-1.54791	-1.822		-1.84955	-1.822
	-1.54867	-1.821		-1.85047	-1.821
	-1.54944	-1.82		-1.85171	-1.82
	-1.55021	-1.819		-1.85325	-1.819
	-1.55098	-1.818		-1.8548	-1.818
	-1.55191	-1.817		-1.85605	-1.817
	-1.55269	-1.816		-1.8573	-1.816
	-1.55346	-1.815		-1.85824	-1.815
	-1.55408	-1.814		-1.86012	-1.814
	-1.55455	-1.813		-1.86107	-1.813
	-1.55533	-1.812		-1.86233	-1.812
	-1.55596	-1.811		-1.86423	-1.811
	-1.55674	-1.81		-1.8655	-1.81
	-1.55736	-1.809		-1.8671	-1.809
	-1.55815	-1.808		-1.86806	-1.808
	-1.55862	-1.807		-1.86999	-1.807
	-1.55878	-1.806		-1.87095	-1.806
	-1.55956	-1.805		-1.87225	-1.805
	-1.56051	-1.804		-1.87387	-1.804
	-1.5613	-1.803		-1.87517	-1.803
	-1.56209	-1.802		-1.87517	-1.802
	-1.56288	-1.801		-1.87582	-1.801
	-1.56368	-1.8		-1.8768	-1.8
	-1.56463	-1.799		-1.87844	-1.799
	-1.56543	-1.798		-1.88041	-1.798
	-1.56623	-1.797		-1.88174	-1.797
	-1.56703	-1.796		-1.88273	-1.796
	-1.56799	-1.795		-1.88439	-1.795
	-1.5688	-1.794		-1.88539	-1.794
	-1.5696	-1.793		-1.88739	-1.793
	-1.57041	-1.792		-1.8884	-1.792
	-1.57106	-1.791		-1.89042	-1.791
	-1.57187	-1.79		-1.89245	-1.79
	-1.57268	-1.789		-1.89347	-1.789
	-1.57349	-1.788		-1.89517	-1.788
	-1.5743	-1.787		-1.89688	-1.787
	-1.57512	-1.786		-1.8986	-1.786
	-1.57594	-1.785		-1.90032	-1.785
	-1.57675	-1.784		-1.90205	-1.784
	-1.57757	-1.783		-1.90379	-1.783
	-1.5784	-1.782		-1.90483	-1.782
	-1.57889	-1.781		-1.90693	-1.781
	-1.57955	-1.78		-1.90833	-1.78
	-1.58037	-1.779		-1.91009	-1.779
	-1.5812	-1.778		-1.91151	-1.778
	-1.58186	-1.777		-1.91364	-1.777
	-1.58236	-1.776		-1.91507	-1.776
	-1.58319	-1.775		-1.91614	-1.775
	-1.58386	-1.774		-1.91757	-1.774
	-1.58469	-1.773		-1.91901	-1.773
	-1.58553	-1.772		-1.92046	-1.772
	-1.58637	-1.771		-1.92191	-1.771
	-1.5872	-1.77		-1.92372	-1.77
	-1.58804	-1.769		-1.92518	-1.769
	-1.58889	-1.768		-1.92702	-1.768
	-1.58973	-1.767		-1.92885	-1.767
	-1.59074	-1.766		-1.93033	-1.766
	-1.59142	-1.765		-1.93219	-1.765
	-1.59227	-1.764		-1.93367	-1.764
	-1.59312	-1.763		-1.93554	-1.763
	-1.59397	-1.762		-1.93742	-1.762
	-1.59431	-1.761		-1.93892	-1.761
	-1.595	-1.76		-1.94044	-1.76
	-1.59585	-1.759		-1.94195	-1.759
	-1.59671	-1.758		-1.94348	-1.758
	-1.59757	-1.757		-1.94539	-1.757
	-1.59843	-1.756		-1.94731	-1.756
	-1.59912	-1.755		-1.94885	-1.755
	-1.59998	-1.754		-1.95039	-1.754
	-1.60085	-1.753		-1.95234	-1.753
	-1.60171	-1.752		-1.95429	-1.752
	-1.60241	-1.751		-1.95585	-1.751
	-1.6031	-1.75		-1.95742	-1.75
	-1.60398	-1.749		-1.959	-1.749
	-1.60467	-1.748		-1.96059	-1.748
	-1.60555	-1.747		-1.96218	-1.747
	-1.60625	-1.746		-1.96417	-1.746
	-1.60695	-1.745		-1.96577	-1.745
	-1.60765	-1.744		-1.96738	-1.744
	-1.60871	-1.743		-1.969	-1.743
	-1.60942	-1.742		-1.97021	-1.742
	-1.6103	-1.741		-1.97184	-1.741
	-1.61137	-1.74		-1.97347	-1.74
	-1.61208	-1.739		-1.97551	-1.739
	-1.61297	-1.738		-1.97757	-1.738
	-1.61386	-1.737		-1.97922	-1.737
	-1.61457	-1.736		-1.9813	-1.736
	-1.61565	-1.735		-1.98338	-1.735
	-1.61636	-1.734		-1.98464	-1.734
	-1.61726	-1.733		-1.9859	-1.733
	-1.61798	-1.732		-1.98801	-1.732
	-1.61907	-1.731		-1.9897	-1.731
	-1.61997	-1.73		-1.9914	-1.73
	-1.62088	-1.729		-1.99353	-1.729
	-1.62178	-1.728		-1.99525	-1.728
	-1.62251	-1.727		-1.99697	-1.727
	-1.62342	-1.726		-1.99913	-1.726
	-1.62434	-1.725		-2.00078	-1.725
	-1.62507	-1.724		-2.00231	-1.724
	-1.62599	-1.723		-2.00393	-1.723
	-1.62672	-1.722		-2.00581	-1.722
	-1.62746	-1.721		-2.00776	-1.721
	-1.62838	-1.72		-2.00926	-1.72
	-1.6293	-1.719		-2.01082	-1.719
	-1.63023	-1.718		-2.0126	-1.718
	-1.63116	-1.717		-2.01444	-1.717
	-1.63209	-1.716		-2.01525	-1.716
	-1.63302	-1.715		-2.01701	-1.715
	-1.63376	-1.714		-2.01891	-1.714
	-1.6347	-1.713		-2.02068	-1.713
	-1.63564	-1.712		-2.02269	-1.712
	-1.63658	-1.711		-2.0242	-1.711
	-1.63752	-1.71		-2.02576	-1.71
	-1.63846	-1.709		-2.0278	-1.709
	-1.63941	-1.708		-2.02993	-1.708
	-1.64035	-1.707		-2.03217	-1.707
	-1.64111	-1.706		-2.03433	-1.706
	-1.64207	-1.705		-2.0364	-1.705
	-1.64283	-1.704		-2.03829	-1.704
	-1.64378	-1.703		-2.03706	-1.703
	-1.64474	-1.702		-2.03924	-1.702
	-1.6457	-1.701		-2.04058	-1.701
	-1.64666	-1.7		-2.04191	-1.7
	-1.64724	-1.699		-2.04225	-1.699
	-1.64762	-1.698		-2.04378	-1.698
	-1.6484	-1.697		-2.04561	-1.697
	-1.64936	-1.696		-2.04774	-1.696
	-1.65014	-1.695		-2.04983	-1.695
	-1.65092	-1.694		-2.05193	-1.694
	-1.65189	-1.693		-2.05394	-1.693
	-1.65267	-1.692		-2.05626	-1.692
	-1.65365	-1.691		-2.05889	-1.691
	-1.65443	-1.69		-2.06098	-1.69
	-1.65521	-1.689		-2.06263	-1.689
	-1.656	-1.688		-2.06384	-1.688
	-1.65699	-1.687		-2.06621	-1.687
	-1.65777	-1.686		-2.06854	-1.686
	-1.65837	-1.685		-2.07068	-1.685
	-1.65916	-1.684		-2.07263	-1.684
	-1.65995	-1.683		-2.07479	-1.683
	-1.66095	-1.682		-2.0766	-1.682
	-1.66134	-1.681		-2.07852	-1.681
	-1.66214	-1.68		-2.08113	-1.68
	-1.66294	-1.679		-2.08397	-1.679
	-1.66394	-1.678		-2.08603	-1.678
	-1.66474	-1.677		-2.08842	-1.677
	-1.66555	-1.676		-2.09034	-1.676
	-1.66635	-1.675		-2.09173	-1.675
	-1.66736	-1.674		-2.09415	-1.674
	-1.66817	-1.673		-2.0962	-1.673
	-1.66918	-1.672		-2.0986	-1.672
	-1.66999	-1.671		-2.10144	-1.671
	-1.67081	-1.67		-2.10397	-1.67
	-1.67182	-1.669		-2.10646	-1.669
	-1.67264	-1.668		-2.10885	-1.668
	-1.67366	-1.667		-2.11132	-1.667
	-1.67469	-1.666		-2.11357	-1.666
	-1.67551	-1.665		-2.11583	-1.665
	-1.67654	-1.664		-2.11793	-1.664
	-1.67737	-1.663		-2.11993	-1.663
	-1.67819	-1.662		-2.12039	-1.662
	-1.67923	-1.661		-2.1209	-1.661
	-1.68027	-1.66		-2.12269	-1.66
	-1.68089	-1.659		-2.12482	-1.659
	-1.68173	-1.658		-2.1268	-1.658
	-1.68277	-1.657		-2.12849	-1.657
	-1.68361	-1.656		-2.1303	-1.656
	-1.68445	-1.655		-2.13283	-1.655
	-1.68529	-1.654		-2.13525	-1.654
	-1.68634	-1.653		-2.13686	-1.653
	-1.68719	-1.652		-2.1396	-1.652
	-1.68803	-1.651		-2.14225	-1.651
	-1.68867	-1.65		-2.1446	-1.65
	-1.68952	-1.649		-2.14673	-1.649
	-1.69037	-1.648		-2.14893	-1.648
	-1.69144	-1.647		-2.15015	-1.647
	-1.6925	-1.646		-2.15218	-1.646
	-1.69315	-1.645		-2.15472	-1.645
	-1.694	-1.644		-2.15708	-1.644
	-1.69529	-1.643		-2.15989	-1.643
	-1.69616	-1.642		-2.16247	-1.642
	-1.69724	-1.641		-2.16526	-1.641
	-1.6981	-1.64		-2.16813	-1.64
	-1.69919	-1.639		-2.17121	-1.639
	-1.70027	-1.638		-2.17328	-1.638
	-1.70115	-1.637		-2.17548	-1.637
	-1.70202	-1.636		-2.17783	-1.636
	-1.7029	-1.635		-2.17993	-1.635
	-1.70399	-1.634		-2.18257	-1.634
	-1.70487	-1.633		-2.18555	-1.633
	-1.70575	-1.632		-2.18809	-1.632
	-1.70686	-1.631		-2.19118	-1.631
	-1.70774	-1.63		-2.19416	-1.63
	-1.70885	-1.629		-2.19688	-1.629
	-1.70974	-1.628		-2.19976	-1.628
	-1.71063	-1.627		-2.20204	-1.627
	-1.71153	-1.626		-2.20468	-1.626
	-1.71242	-1.625		-2.20761	-1.625
	-1.71354	-1.624		-2.21056	-1.624
	-1.71444	-1.623		-2.21346	-1.623
	-1.71557	-1.622		-2.21617	-1.622
	-1.71647	-1.621		-2.21896	-1.621
	-1.71715	-1.62		-2.22149	-1.62
	-1.71806	-1.619		-2.22417	-1.619
	-1.71919	-1.618		-2.2268	-1.618
	-1.72033	-1.617		-2.22952	-1.617
	-1.72125	-1.616		-2.2327	-1.616
	-1.72216	-1.615		-2.23612	-1.615
	-1.72331	-1.614		-2.23905	-1.614
	-1.72354	-1.613		-2.24185	-1.613
	-1.72446	-1.612		-2.24466	-1.612
	-1.72561	-1.611		-2.24734	-1.611
	-1.72677	-1.61		-2.25026	-1.61
	-1.72769	-1.609		-2.25305	-1.609
	-1.72862	-1.608		-2.25602	-1.608
	-1.72955	-1.607		-2.25948	-1.607
	-1.73049	-1.606		-2.26289	-1.606
	-1.73142	-1.605		-2.266	-1.605
	-1.73236	-1.604		-2.26898	-1.604
	-1.7333	-1.603		-2.27165	-1.603
	-1.73424	-1.602		-2.27507	-1.602
	-1.73518	-1.601		-2.27819	-1.601
	-1.73613	-1.6		-2.28083	-1.6
	-1.73707	-1.599		-2.28375	-1.599
	-1.73802	-1.598		-2.28651	-1.598
	-1.73898	-1.597		-2.28904	-1.597
	-1.73969	-1.596		-2.29175	-1.596
	-1.74041	-1.595		-2.29499	-1.595
	-1.7416	-1.594		-2.298	-1.594
	-1.74256	-1.593		-2.30146	-1.593
	-1.74352	-1.592		-2.30443	-1.592
	-1.74473	-1.591		-2.30742	-1.591
	-1.74569	-1.59		-2.31069	-1.59
	-1.74666	-1.589		-2.31426	-1.589
	-1.74763	-1.588		-2.31813	-1.588
	-1.74861	-1.587		-2.32239	-1.587
	-1.74958	-1.586		-2.32661	-1.586
	-1.7508	-1.585		-2.3304	-1.585
	-1.75178	-1.584		-2.33358	-1.584
	-1.75276	-1.583		-2.33658	-1.583
	-1.75375	-1.582		-2.34008	-1.582
	-1.75473	-1.581		-2.34409	-1.581
	-1.75572	-1.58		-2.34824	-1.58
	-1.75671	-1.579		-2.35164	-1.579
	-1.75796	-1.578		-2.35536	-1.578
	-1.75895	-1.577		-2.35912	-1.577
	-1.75995	-1.576		-2.36261	-1.576
	-1.76095	-1.575		-2.36593	-1.575
	-1.76195	-1.574		-2.36886	-1.574
	-1.76296	-1.573		-2.37233	-1.573
	-1.76397	-1.572		-2.37561	-1.572
	-1.76472	-1.571		-2.37986	-1.571
	-1.76599	-1.57		-2.38384	-1.57
	-1.76675	-1.569		-2.38732	-1.569
	-1.76777	-1.568		-2.39158	-1.568
	-1.76853	-1.567		-2.39556	-1.567
	-1.76955	-1.566		-2.39924	-1.566
	-1.77032	-1.565		-2.40263	-1.565
	-1.77134	-1.564		-2.40649	-1.564
	-1.77237	-1.563		-2.41094	-1.563
	-1.77314	-1.562		-2.41567	-1.562
	-1.77443	-1.561		-2.41965	-1.561
	-1.77547	-1.56		-2.42377	-1.56
	-1.7765	-1.559		-2.42759	-1.559
	-1.77728	-1.558		-2.43121	-1.558
	-1.77833	-1.557		-2.43604	-1.557
	-1.77937	-1.556		-2.44093	-1.556
	-1.78042	-1.555		-2.4466	-1.555
	-1.78146	-1.554		-2.451	-1.554
	-1.78252	-1.553		-2.45469	-1.553
	-1.78331	-1.552		-2.45955	-1.552
	-1.78436	-1.551		-2.46445	-1.551
	-1.78516	-1.55		-2.46903	-1.55
	-1.78648	-1.549		-2.47457	-1.549
	-1.78755	-1.548		-2.48083	-1.548
	-1.78861	-1.547		-2.48426	-1.547
	-1.78968	-1.546		-2.48865	-1.546
	-1.79075	-1.545		-2.49295	-1.545
	-1.7921	-1.544		-2.49812	-1.544
	-1.7929	-1.543		-2.50321	-1.543
	-1.79398	-1.542		-2.50808	-1.542
	-1.79507	-1.541		-2.51272	-1.541
	-1.79588	-1.54		-2.51813	-1.54
	-1.79697	-1.539		-2.52302	-1.539
	-1.79806	-1.538		-2.52827	-1.538
	-1.79915	-1.537		-2.53328	-1.537
	-1.80024	-1.536		-2.5382	-1.536
	-1.80134	-1.535		-2.54061	-1.535
	-1.80244	-1.534		-2.54592	-1.534
	-1.80355	-1.533		-2.55098	-1.533
	-1.80465	-1.532		-2.55642	-1.532
	-1.80576	-1.531		-2.56304	-1.531
	-1.80688	-1.53		-2.57106	-1.53
	-1.80771	-1.529		-2.57873	-1.529
	-1.80883	-1.528		-2.58653	-1.528
	-1.80995	-1.527		-2.59295	-1.527
	-1.81107	-1.526		-2.59774	-1.526
	-1.8122	-1.525		-2.60363	-1.525
	-1.81333	-1.524		-2.60995	-1.524
	-1.81446	-1.523		-2.61529	-1.523
	-1.81559	-1.522		-2.62088	-1.522
	-1.81673	-1.521		-2.62782	-1.521
	-1.81787	-1.52		-2.63358	-1.52
	-1.81901	-1.519		-2.63903	-1.519
	-1.82016	-1.518		-2.64378	-1.518
	-1.82131	-1.517		-2.64917	-1.517
	-1.82246	-1.516		-2.65014	-1.516
	-1.82333	-1.515		-2.65463	-1.515
	-1.82449	-1.514		-2.65817	-1.514
	-1.82565	-1.513		-2.66494	-1.513
	-1.82681	-1.512		-2.67305	-1.512
	-1.82798	-1.511		-2.68069	-1.511
	-1.82915	-1.51		-2.68846	-1.51
	-1.83033	-1.509		-2.69594	-1.509
	-1.83121	-1.508		-2.70399	-1.508
	-1.83239	-1.507		-2.71197	-1.507
	-1.83357	-1.506		-2.72102	-1.506
	-1.83446	-1.505		-2.72862	-1.505
	-1.83565	-1.504		-2.73731	-1.504
	-1.83654	-1.503		-2.7469	-1.503
	-1.83744	-1.502		-2.75647	-1.502
	-1.83863	-1.501		-2.76548	-1.501
	-1.83983	-1.5		-2.77417	-1.5
	-1.84073	-1.499		-2.78199	-1.499
	-1.84164	-1.498		-2.79263	-1.498
	-1.84285	-1.497		-2.803	-1.497
	-1.84375	-1.496		-2.81135	-1.496
	-1.84466	-1.495		-2.81987	-1.495
	-1.84588	-1.494		-2.82974	-1.494
	-1.8468	-1.493		-2.84043	-1.493
	-1.84802	-1.492		-2.85078	-1.492
	-1.84894	-1.491		-2.86138	-1.491
	-1.85017	-1.49		-2.87354	-1.49
	-1.85109	-1.489		-2.88472	-1.489
	-1.85232	-1.488		-2.89654	-1.488
	-1.85325	-1.487		-2.90833	-1.487
	-1.85449	-1.486		-2.92046	-1.486
	-1.85511	-1.485		-2.93479	-1.485
	-1.85605	-1.484		-2.95078	-1.484
	-1.8573	-1.483		-2.96617	-1.483
	-1.85855	-1.482		-2.98005	-1.482
	-1.85949	-1.481		-2.99396	-1.481
	-1.86075	-1.48		-3.00758	-1.48
	-1.86201	-1.479		-3.01995	-1.479
	-1.86296	-1.478		-3.03433	-1.478
	-1.86423	-1.477		-3.04823	-1.477
	-1.8655	-1.476		-3.06697	-1.476
	-1.86646	-1.475		-3.08576	-1.475
	-1.86742	-1.474		-3.10188	-1.474
	-1.86838	-1.473		-3.12171	-1.473
	-1.86999	-1.472		-3.14219	-1.472
	-1.87128	-1.471		-3.1633	-1.471
	-1.87225	-1.47		-3.19091	-1.47
	-1.87322	-1.469		-3.21289	-1.469
	-1.87452	-1.468		-3.23538	-1.468
	-1.8755	-1.467		-3.26043	-1.467
	-1.87713	-1.466		-3.28634	-1.466
	-1.87746	-1.465		-3.31247	-1.465
	-1.87844	-1.464		-3.33245	-1.464
	-1.87976	-1.463		-3.3496	-1.463
	-1.88107	-1.462		-3.36896	-1.462
	-1.88207	-1.461		-3.4011	-1.461
	-1.88339	-1.46		-3.44309	-1.46
	-1.88439	-1.459		-3.48439	-1.459
	-1.88572	-1.458		-3.53432	-1.458
	-1.88739	-1.457		-3.59007	-1.457
	-1.88807	-1.456		-3.65561	-1.456
	-1.88941	-1.455		-3.74304	-1.455
	-1.89042	-1.454		-3.86455	-1.454
	-1.89177	-1.453		-4.01233	-1.453
	-1.89313	-1.452		-4.22395	-1.452
	-1.89415	-1.451		-4.53895	-1.451
	-1.89551	-1.45		-5.45038	-1.45
	-1.89688	-1.449		-4.53313	-1.449
	-1.89791	-1.448		-4.33498	-1.448
	-1.89894	-1.447		-4.146	-1.447
	-1.89997	-1.446		-3.95195	-1.446
	-1.90136	-1.445		-3.85232	-1.445
	-1.9024	-1.444		-3.77495	-1.444
	-1.90379	-1.443		-3.65758	-1.443
	-1.90448	-1.442		-3.63358	-1.442
	-1.90588	-1.441		-3.5632	-1.441
	-1.90693	-1.44		-3.49485	-1.44
	-1.90763	-1.439		-3.46572	-1.439
	-1.91045	-1.438		-3.4076	-1.438
	-1.90974	-1.437		-3.38352	-1.437
	-1.91257	-1.436		-3.36311	-1.436
	-1.91328	-1.435		-3.31767	-1.435
	-1.91328	-1.434		-3.31051	-1.434
	-1.9165	-1.433		-3.26257	-1.433
	-1.9165	-1.432		-3.24573	-1.432
	-1.91686	-1.431		-3.23597	-1.431
	-1.91865	-1.43		-3.21219	-1.43
	-1.91937	-1.429		-3.19443	-1.429
	-1.9201	-1.428		-3.17134	-1.428
	-1.92191	-1.427		-3.14412	-1.427
	-1.92263	-1.426		-3.1279	-1.426
	-1.92372	-1.425		-3.11713	-1.425
	-1.92592	-1.424		-3.10106	-1.424
	-1.92628	-1.423		-3.07951	-1.423
	-1.92738	-1.422		-3.06329	-1.422
	-1.92922	-1.421		-3.0422	-1.421
	-1.93033	-1.42		-3.0236	-1.42
	-1.93144	-1.419		-3.00948	-1.419
	-1.93293	-1.418		-2.9974	-1.418
	-1.93405	-1.417		-2.9838	-1.417
	-1.93554	-1.416		-2.96617	-1.416
	-1.93667	-1.415		-2.9535	-1.415
	-1.93779	-1.414		-2.9431	-1.414
	-1.9393	-1.413		-2.93367	-1.413
	-1.94044	-1.412		-2.92227	-1.412
	-1.94195	-1.411		-2.90939	-1.411
	-1.9431	-1.41		-2.89757	-1.41
	-1.94462	-1.409		-2.88606	-1.409
	-1.94577	-1.408		-2.87615	-1.408
	-1.94731	-1.407		-2.86582	-1.407
	-1.94846	-1.406		-2.85605	-1.406
	-1.94962	-1.405		-2.84497	-1.405
	-1.95078	-1.404		-2.83654	-1.404
	-1.95195	-1.403		-2.82769	-1.403
	-1.95311	-1.402		-2.82045	-1.402
	-1.95429	-1.401		-2.81361	-1.401
	-1.95546	-1.4		-2.80521	-1.4
	-1.95664	-1.399		-2.79724	-1.399
	-1.95782	-1.398		-2.78968	-1.398
	-1.959	-1.397		-2.78383	-1.397
	-1.96019	-1.396		-2.77495	-1.396
	-1.96138	-1.395		-2.76624	-1.395
	-1.96257	-1.394		-2.75771	-1.394
	-1.96417	-1.393		-2.74788	-1.393
	-1.96497	-1.392		-2.74017	-1.392
	-1.96658	-1.391		-2.73142	-1.391
	-1.96819	-1.39		-2.72079	-1.39
	-1.969	-1.389		-2.71444	-1.389
	-1.97062	-1.388		-2.70797	-1.388
	-1.97184	-1.387		-2.7018	-1.387
	-1.97306	-1.386		-2.69616	-1.386
	-1.97469	-1.385		-2.68931	-1.385
	-1.97551	-1.384		-2.68277	-1.384
	-1.97716	-1.383		-2.67469	-1.383
	-1.9784	-1.382		-2.66797	-1.382
	-1.97922	-1.381		-2.66294	-1.381
	-1.9813	-1.38		-2.65699	-1.38
	-1.98213	-1.379		-2.65208	-1.379
	-1.98338	-1.378		-2.64551	-1.378
	-1.98506	-1.377		-2.63865	-1.377
	-1.9859	-1.376		-2.6319	-1.376
	-1.98716	-1.375		-2.62525	-1.375
	-1.98885	-1.374		-2.61925	-1.374
	-1.9897	-1.373		-2.61457	-1.373
	-1.99055	-1.372		-2.60801	-1.372
	-1.99311	-1.371		-2.60223	-1.371
	-1.99353	-1.37		-2.59585	-1.37
	-1.99482	-1.369		-2.58956	-1.369
	-1.9974	-1.368		-2.58403	-1.368
	-1.9974	-1.367		-2.58004	-1.367
	-1.99913	-1.366		-2.57626	-1.366
	-2.001	-1.365		-2.57219	-1.365
	-2.00161	-1.364		-2.56703	-1.364
	-2.00336	-1.363		-2.56177	-1.363
	-2.00463	-1.362		-2.55658	-1.362
	-2.00573	-1.361		-2.55222	-1.361
	-2.00749	-1.36		-2.54867	-1.36
	-2.00864	-1.359		-2.54455	-1.359
	-2.00984	-1.358		-2.54061	-1.358
	-2.01153	-1.357		-2.53715	-1.357
	-2.01242	-1.356		-2.53269	-1.356
	-2.01408	-1.355		-2.52798	-1.355
	-2.01543	-1.354		-2.52317	-1.354
	-2.01664	-1.353		-2.51841	-1.353
	-2.01823	-1.352		-2.51428	-1.352
	-2.01909	-1.351		-2.51032	-1.351
	-2.02059	-1.35		-2.50598	-1.35
	-2.0226	-1.349		-2.50197	-1.349
	-2.02356	-1.348		-2.49757	-1.348
	-2.02471	-1.347		-2.49322	-1.347
	-2.02618	-1.346		-2.48905	-1.346
	-2.02757	-1.345		-2.48399	-1.345
	-2.02812	-1.344		-2.47899	-1.344
	-2.03021	-1.343		-2.4756	-1.343
	-2.03072	-1.342		-2.47173	-1.342
	-2.03226	-1.341		-2.46814	-1.341
	-2.03433	-1.34		-2.46344	-1.34
	-2.0347	-1.339		-2.4593	-1.339
	-2.03621	-1.338		-2.4563	-1.338
	-2.03806	-1.337		-2.4521	-1.337
	-2.03891	-1.336		-2.44879	-1.336
	-2.04043	-1.335		-2.44539	-1.335
	-2.04206	-1.334		-2.44069	-1.334
	-2.04335	-1.333		-2.43664	-1.333
	-2.04475	-1.332		-2.43368	-1.332
	-2.04648	-1.331		-2.43086	-1.331
	-2.04789	-1.33		-2.42759	-1.33
	-2.0491	-1.329		-2.42343	-1.329
	-2.0509	-1.328		-2.4201	-1.328
	-2.05237	-1.327		-2.41703	-1.327
	-2.05355	-1.326		-2.41398	-1.326
	-2.05522	-1.325		-2.41106	-1.325
	-2.0566	-1.324		-2.40827	-1.324
	-2.05849	-1.323		-2.40528	-1.323
	-2.06018	-1.322		-2.39946	-1.322
	-2.06183	-1.321		-2.39383	-1.321
	-2.06313	-1.32		-2.38977	-1.32
	-2.06469	-1.319		-2.38626	-1.319
	-2.06646	-1.318		-2.383	-1.318
	-2.06788	-1.317		-2.37976	-1.317
	-2.06946	-1.316		-2.37685	-1.316
	-2.07125	-1.315		-2.37448	-1.315
	-2.07289	-1.314		-2.37151	-1.314
	-2.07443	-1.313		-2.36845	-1.313
	-2.07598	-1.312		-2.36522	-1.312
	-2.07748	-1.311		-2.36211	-1.311
	-2.0793	-1.31		-2.35863	-1.31
	-2.08082	-1.309		-2.35556	-1.309
	-2.08223	-1.308		-2.35164	-1.308
	-2.08418	-1.307		-2.34775	-1.307
	-2.08539	-1.306		-2.34515	-1.306
	-2.08714	-1.305		-2.34275	-1.305
	-2.08879	-1.304		-2.3398	-1.304
	-2.089	-1.303		-2.33668	-1.303
	-2.09098	-1.302		-2.33414	-1.302
	-2.09232	-1.301		-2.33199	-1.301
	-2.09361	-1.3		-2.32966	-1.3
	-2.09539	-1.299		-2.32726	-1.299
	-2.09653	-1.298		-2.32459	-1.298
	-2.09843	-1.297		-2.32148	-1.297
	-2.0992	-1.296		-2.31822	-1.296
	-2.10084	-1.295		-2.31489	-1.295
	-2.10243	-1.294		-2.31229	-1.294
	-2.10408	-1.293		-2.3098	-1.293
	-2.10574	-1.292		-2.30636	-1.292
	-2.10696	-1.291		-2.30364	-1.291
	-2.10869	-1.29		-2.30112	-1.29
	-2.11036	-1.289		-2.298	-1.289
	-2.11188	-1.288		-2.29465	-1.288
	-2.11345	-1.287		-2.2909	-1.287
	-2.11492	-1.286		-2.28727	-1.286
	-2.11611	-1.285		-2.28425	-1.285
	-2.11799	-1.284		-2.28125	-1.284
	-2.1193	-1.283		-2.27926	-1.283
	-2.12039	-1.282		-2.27679	-1.282
	-2.12136	-1.281		-2.27393	-1.281
	-2.12274	-1.28		-2.27116	-1.28
	-2.12401	-1.279		-2.26922	-1.279
	-2.12575	-1.278		-2.2672	-1.278
	-2.1272	-1.277		-2.26496	-1.277
	-2.12854	-1.276		-2.26249	-1.276
	-2.13024	-1.275		-2.26019	-1.275
	-2.13159	-1.274		-2.2579	-1.274
	-2.13318	-1.273		-2.25539	-1.273
	-2.1346	-1.272		-2.25274	-1.272
	-2.1365	-1.271		-2.25034	-1.271
	-2.13829	-1.27		-2.2478	-1.27
	-2.1396	-1.269		-2.24565	-1.269
	-2.14158	-1.268		-2.24314	-1.268
	-2.14285	-1.267		-2.24011	-1.267
	-2.1446	-1.266		-2.23732	-1.266
	-2.1463	-1.265		-2.23493	-1.265
	-2.14825	-1.264		-2.23232	-1.264
	-2.14997	-1.263		-2.22996	-1.263
	-2.15126	-1.262		-2.2276	-1.262
	-2.15335	-1.261		-2.22483	-1.261
	-2.15515	-1.26		-2.22214	-1.26
	-2.15614	-1.259		-2.21925	-1.259
	-2.15858	-1.258		-2.21638	-1.258
	-2.16033	-1.257		-2.21382	-1.257
	-2.16109	-1.256		-2.2112	-1.256
	-2.16342	-1.255		-2.20873	-1.255
	-2.16488	-1.254		-2.20649	-1.254
	-2.16602	-1.253		-2.20468	-1.253
	-2.16858	-1.252		-2.20287	-1.252
	-2.17025	-1.251		-2.20018	-1.251
	-2.17166	-1.25		-2.19736	-1.25
	-2.1736	-1.249		-2.19464	-1.249
	-2.176	-1.248		-2.19226	-1.248
	-2.17705	-1.247		-2.18997	-1.247
	-2.17934	-1.246		-2.18722	-1.246
	-2.18098	-1.245		-2.18436	-1.245
	-2.18204	-1.244		-2.18085	-1.244
	-2.18436	-1.243		-2.17809	-1.243
	-2.18589	-1.242		-2.17548	-1.242
	-2.18809	-1.241		-2.17321	-1.241
	-2.18943	-1.24		-2.17089	-1.24
	-2.19071	-1.239		-2.16807	-1.239
	-2.19267	-1.238		-2.16533	-1.238
	-2.19416	-1.237		-2.16292	-1.237
	-2.19627	-1.236		-2.16033	-1.236
	-2.19839	-1.235		-2.1577	-1.235
	-2.1997	-1.234		-2.1554	-1.234
	-2.20176	-1.233		-2.1528	-1.233
	-2.2035	-1.232		-2.15046	-1.232
	-2.20475	-1.231		-2.1485	-1.231
	-2.20621	-1.23		-2.14588	-1.23
	-2.2081	-1.229		-2.14309	-1.229
	-2.21021	-1.228		-2.14068	-1.228
	-2.21176	-1.227		-2.13853	-1.227
	-2.21367	-1.226		-2.13596	-1.226
	-2.2156	-1.225		-2.13371	-1.225
	-2.21746	-1.224		-2.13188	-1.224
	-2.21925	-1.223		-2.1293	-1.223
	-2.22113	-1.222		-2.12674	-1.222
	-2.22286	-1.221		-2.12488	-1.221
	-2.22475	-1.22		-2.1224	-1.22
	-2.22651	-1.219		-2.11964	-1.219
	-2.22812	-1.218		-2.11617	-1.218
	-2.22981	-1.217		-2.11571	-1.217
	-2.23166	-1.216		-2.11278	-1.216
	-2.23403	-1.215		-2.11047	-1.215
	-2.2362	-1.214		-2.10924	-1.214
	-2.238	-1.213		-2.10896	-1.213
	-2.23965	-1.212		-2.10718	-1.212
	-2.24177	-1.211		-2.1053	-1.211
	-2.24352	-1.21		-2.10287	-1.21
	-2.24542	-1.209		-2.10084	-1.209
	-2.2468	-1.208		-2.09821	-1.208
	-2.24834	-1.207		-2.09577	-1.207
	-2.25019	-1.206		-2.09329	-1.206
	-2.25142	-1.205		-2.09119	-1.205
	-2.25352	-1.204		-2.08879	-1.204
	-2.25524	-1.203		-2.0865	-1.203
	-2.25743	-1.202		-2.08423	-1.202
	-2.25972	-1.201		-2.08192	-1.201
	-2.26114	-1.2		-2.07982	-1.2
	-2.26273	-1.199		-2.07764	-1.199
	-2.2644	-1.198		-2.07551	-1.198
	-2.2668	-1.197		-2.07325	-1.197
	-2.26857	-1.196		-2.07084	-1.196
	-2.27108	-1.195		-2.06859	-1.195
	-2.27295	-1.194		-2.06651	-1.194
	-2.27458	-1.193		-2.06454	-1.193
	-2.27696	-1.192		-2.06248	-1.192
	-2.27844	-1.191		-2.06028	-1.191
	-2.27934	-1.19		-2.05809	-1.19
	-2.28175	-1.189		-2.05571	-1.189
	-2.28333	-1.188		-2.05389	-1.188
	-2.28416	-1.187		-2.05188	-1.187
	-2.28584	-1.186		-2.04998	-1.186
	-2.28836	-1.185		-2.04798	-1.185
	-2.29065	-1.184		-2.04624	-1.184
	-2.29294	-1.183		-2.04455	-1.183
	-2.29542	-1.182		-2.04287	-1.182
	-2.29766	-1.181		-2.04096	-1.181
	-2.30016	-1.18		-2.0391	-1.18
	-2.30242	-1.179		-2.03773	-1.179
	-2.30469	-1.178		-2.03626	-1.178
	-2.30706	-1.177		-2.03423	-1.177
	-2.30954	-1.176		-2.03236	-1.176
	-2.31167	-1.175		-2.03091	-1.175
	-2.31381	-1.174		-2.02937	-1.174
	-2.31587	-1.173		-2.02766	-1.173
	-2.31831	-1.172		-2.02558	-1.172
	-2.3203	-1.171		-2.02351	-1.171
	-2.32267	-1.17		-2.02155	-1.17
	-2.32431	-1.169		-2.01913	-1.169
	-2.32597	-1.168		-2.01682	-1.168
	-2.32799	-1.167		-2.01516	-1.167
	-2.33059	-1.166		-2.01345	-1.166
	-2.33283	-1.165		-2.01171	-1.165
	-2.33508	-1.164		-2.00988	-1.164
	-2.33734	-1.163		-2.00789	-1.163
	-2.33951	-1.162		-2.00621	-1.162
	-2.34218	-1.161		-2.00423	-1.161
	-2.34438	-1.16		-2.00244	-1.16
	-2.34659	-1.159		-2.00074	-1.159
	-2.34882	-1.158		-1.9987	-1.158
	-2.35105	-1.157		-1.99654	-1.157
	-2.3534	-1.156		-1.99439	-1.156
	-2.35596	-1.155		-1.99225	-1.155
	-2.35843	-1.154		-1.9897	-1.154
	-2.36091	-1.153		-1.98716	-1.153
	-2.36341	-1.152		-1.98464	-1.152
	-2.36532	-1.151		-1.98297	-1.151
	-2.36744	-1.15		-1.98047	-1.15
	-2.36988	-1.149		-1.97881	-1.149
	-2.37212	-1.148		-1.97716	-1.148
	-2.37458	-1.147		-1.97551	-1.147
	-2.37706	-1.146		-1.97428	-1.146
	-2.38007	-1.145		-1.97265	-1.145
	-2.38279	-1.144		-1.97143	-1.144
	-2.38531	-1.143		-1.96981	-1.143
	-2.38817	-1.142		-1.9694	-1.142
	-2.39105	-1.141		-1.96738	-1.141
	-2.39351	-1.14		-1.96617	-1.14
	-2.39675	-1.139		-1.96497	-1.139
	-2.39957	-1.138		-1.96297	-1.138
	-2.40307	-1.137		-1.96138	-1.137
	-2.40638	-1.136		-1.9594	-1.136
	-2.40882	-1.135		-1.95782	-1.135
	-2.41218	-1.134		-1.95585	-1.134
	-2.4142	-1.133		-1.95429	-1.133
	-2.41726	-1.132		-1.95311	-1.132
	-2.41999	-1.131		-1.95156	-1.131
	-2.42182	-1.13		-1.94962	-1.13
	-2.4247	-1.129		-1.94769	-1.129
	-2.42736	-1.128		-1.94539	-1.128
	-2.42946	-1.127		-1.94348	-1.127
	-2.43203	-1.126		-1.94157	-1.126
	-2.43462	-1.125		-1.94006	-1.125
	-2.43711	-1.124		-1.93817	-1.124
	-2.43902	-1.123		-1.93667	-1.123
	-2.44213	-1.122		-1.93517	-1.122
	-2.44515	-1.121		-1.93367	-1.121
	-2.44745	-1.12		-1.93219	-1.12
	-2.45063	-1.119		-1.92996	-1.119
	-2.45346	-1.118		-1.92775	-1.118
	-2.4563	-1.117		-1.92628	-1.117
	-2.45942	-1.116		-1.92482	-1.116
	-2.46206	-1.115		-1.923	-1.115
	-2.46534	-1.114		-1.92154	-1.114
	-2.46725	-1.113		-1.9201	-1.113
	-2.47147	-1.112		-1.91865	-1.112
	-2.47366	-1.111		-1.91721	-1.111
	-2.47638	-1.11		-1.91578	-1.11
	-2.47965	-1.109		-1.914	-1.109
	-2.4832	-1.108		-1.91257	-1.108
	-2.48625	-1.107		-1.9108	-1.107
	-2.48798	-1.106		-1.90904	-1.106
	-2.49053	-1.105		-1.90763	-1.105
	-2.49336	-1.104		-1.90588	-1.104
	-2.49635	-1.103		-1.90413	-1.103
	-2.4999	-1.102		-1.90274	-1.102
	-2.50252	-1.101		-1.90101	-1.101
	-2.50598	-1.1		-1.89894	-1.1
	-2.50948	-1.099		-1.89722	-1.099
	-2.51244	-1.098		-1.89551	-1.098
	-2.5157	-1.097		-1.89415	-1.097
	-2.51884	-1.096		-1.89245	-1.096
	-2.52201	-1.095		-1.8911	-1.095
	-2.52535	-1.094		-1.89008	-1.094
	-2.52812	-1.093		-1.88874	-1.093
	-2.53195	-1.092		-1.88706	-1.092
	-2.53521	-1.091		-1.88539	-1.091
	-2.5379	-1.09		-1.88372	-1.09
	-2.54136	-1.089		-1.88207	-1.089
	-2.54439	-1.088		-1.88041	-1.088
	-2.54791	-1.087		-1.8791	-1.087
	-2.55083	-1.086		-1.87778	-1.086
	-2.55377	-1.085		-1.87648	-1.085
	-2.55736	-1.084		-1.87517	-1.084
	-2.56098	-1.083		-1.87354	-1.083
	-2.56352	-1.082		-1.87225	-1.082
	-2.56687	-1.081		-1.87095	-1.081
	-2.56992	-1.08		-1.86967	-1.08
	-2.57268	-1.079		-1.86806	-1.079
	-2.57528	-1.078		-1.86646	-1.078
	-2.57856	-1.077		-1.86519	-1.077
	-2.58186	-1.076		-1.86391	-1.076
	-2.58503	-1.075		-1.86265	-1.075
	-2.58804	-1.074		-1.86138	-1.074
	-2.59227	-1.073		-1.86012	-1.073
	-2.59534	-1.072		-1.85855	-1.072
	-2.59929	-1.071		-1.85699	-1.071
	-2.60258	-1.07		-1.8548	-1.07
	-2.60607	-1.069		-1.85325	-1.069
	-2.61225	-1.068		-1.85232	-1.068
	-2.61744	-1.067		-1.85171	-1.067
	-2.6216	-1.066		-1.85078	-1.066
	-2.62562	-1.065		-1.84924	-1.065
	-2.62967	-1.064		-1.84771	-1.064
	-2.63395	-1.063		-1.84649	-1.063
	-2.63903	-1.062		-1.84527	-1.062
	-2.64245	-1.061		-1.84406	-1.061
	-2.64628	-1.06		-1.84285	-1.06
	-2.65033	-1.059		-1.84164	-1.059
	-2.65502	-1.058		-1.84013	-1.058
	-2.65916	-1.057		-1.83893	-1.057
	-2.66354	-1.056		-1.83714	-1.056
	-2.66817	-1.055		-1.83594	-1.055
	-2.67387	-1.054		-1.83446	-1.054
	-2.67902	-1.053		-1.83298	-1.053
	-2.6834	-1.052		-1.8315	-1.052
	-2.68719	-1.051		-1.83003	-1.051
	-2.69165	-1.05		-1.82857	-1.05
	-2.69637	-1.049		-1.82711	-1.049
	-2.70115	-1.048		-1.82594	-1.048
	-2.7062	-1.047		-1.82478	-1.047
	-2.71108	-1.046		-1.82362	-1.046
	-2.71602	-1.045		-1.82218	-1.045
	-2.72285	-1.044		-1.82102	-1.044
	-2.72862	-1.043		-1.81987	-1.043
	-2.73518	-1.042		-1.81873	-1.042
	-2.74112	-1.041		-1.81759	-1.041
	-2.74618	-1.04		-1.81673	-1.04
	-2.75105	-1.039		-1.81559	-1.039
	-2.75671	-1.038		-1.81446	-1.038
	-2.7617	-1.037		-1.81276	-1.037
	-2.76777	-1.036		-1.81107	-1.036
	-2.7734	-1.035		-1.80995	-1.035
	-2.77859	-1.034		-1.80883	-1.034
	-2.78383	-1.033		-1.80771	-1.033
	-2.78995	-1.032		-1.8066	-1.032
	-2.79615	-1.031		-1.80549	-1.031
	-2.80382	-1.03		-1.80438	-1.03
	-2.81107	-1.029		-1.80327	-1.029
	-2.81559	-1.028		-1.80217	-1.028
	-2.82362	-1.027		-1.80079	-1.027
	-2.82827	-1.026		-1.79942	-1.026
	-2.83565	-1.025		-1.79833	-1.025
	-2.84315	-1.024		-1.79724	-1.024
	-2.84986	-1.023		-1.79615	-1.023
	-2.85574	-1.022		-1.79507	-1.022
	-2.8636	-1.021		-1.79371	-1.021
	-2.87063	-1.02		-1.79263	-1.02
	-2.87746	-1.019		-1.79183	-1.019
	-2.88639	-1.018		-1.79102	-1.018
	-2.89313	-1.017		-1.78995	-1.017
	-2.89997	-1.016		-1.78861	-1.016
	-2.90693	-1.015		-1.78755	-1.015
	-2.91257	-1.014		-1.78648	-1.014
	-2.91937	-1.013		-1.78542	-1.013
	-2.92885	-1.012		-1.78383	-1.012
	-2.9393	-1.011		-1.78278	-1.011
	-2.94885	-1.01		-1.78173	-1.01
	-2.9594	-1.009		-1.78068	-1.009
	-2.96981	-1.008		-1.77963	-1.008
	-2.97675	-1.007		-1.77859	-1.007
	-2.98843	-1.006		-1.77754	-1.006
	-2.99783	-1.005		-1.77702	-1.005
	-3.0052	-1.004		-1.77573	-1.004
	-3.01534	-1.003		-1.77443	-1.003
	-3.02581	-1.002		-1.7734	-1.002
	-3.03744	-1.001		-1.77237	-1.001
	-3.04944	-1		-1.77134	-1
	-3.06078	-0.999		-1.77057	-0.999
	-3.07381	-0.998		-1.76955	-0.998
	-3.08597	-0.997		-1.76853	-0.997
	-3.09827	-0.996		-1.76751	-0.996
	-3.11713	-0.995		-1.76599	-0.995
	-3.13059	-0.994		-1.76472	-0.994
	-3.14056	-0.993		-1.76371	-0.993
	-3.15261	-0.992		-1.76271	-0.992
	-3.16336	-0.991		-1.76145	-0.991
	-3.1827	-0.99		-1.75995	-0.99
	-3.1943	-0.989		-1.7587	-0.989
	-3.2088	-0.988		-1.75746	-0.988
	-3.22279	-0.987		-1.75671	-0.987
	-3.23995	-0.986		-1.75548	-0.986
	-3.26273	-0.985		-1.75449	-0.985
	-3.27868	-0.984		-1.75326	-0.984
	-3.29611	-0.983		-1.75203	-0.983
	-3.31578	-0.982		-1.7508	-0.982
	-3.33809	-0.981		-1.75007	-0.981
	-3.36002	-0.98		-1.74861	-0.98
	-3.37304	-0.979		-1.74739	-0.979
	-3.39772	-0.978		-1.74642	-0.978
	-3.42841	-0.977		-1.74545	-0.977
	-3.45817	-0.976		-1.74449	-0.976
	-3.49214	-0.975		-1.74352	-0.975
	-3.52302	-0.974		-1.74256	-0.974
	-3.564	-0.973		-1.74136	-0.973
	-3.60345	-0.972		-1.74017	-0.972
	-3.64264	-0.971		-1.73898	-0.971
	-3.71242	-0.97		-1.73802	-0.97
	-3.76447	-0.969		-1.7366	-0.969
	-3.83773	-0.968		-1.73518	-0.968
	-4.07748	-0.967		-1.73424	-0.967
	-4.20768	-0.966		-1.73306	-0.966
	-4.36562	-0.965		-1.73212	-0.965
	-4.59843	-0.964		-1.73119	-0.964
	-5.09931	-0.963		-1.72955	-0.963
	-5.05829	-0.962		-1.72816	-0.962
	-4.50045	-0.961		-1.727	-0.961
	-4.21882	-0.96		-1.72584	-0.96
	-4.12315	-0.959		-1.72469	-0.959
	-4.0074	-0.958		-1.72377	-0.958
	-3.89347	-0.957		-1.72285	-0.957
	-3.84134	-0.956		-1.72216	-0.956
	-3.77728	-0.955		-1.72102	-0.955
	-3.73095	-0.954		-1.72011	-0.954
	-3.68424	-0.953		-1.71919	-0.953
	-3.65738	-0.952		-1.71806	-0.952
	-3.61137	-0.951		-1.71715	-0.951
	-3.56767	-0.95		-1.71602	-0.95
	-3.52886	-0.949		-1.71422	-0.949
	-3.49567	-0.948		-1.7122	-0.948
	-3.46674	-0.947		-1.7113	-0.947
	-3.44225	-0.946		-1.71019	-0.946
	-3.41039	-0.945		-1.70908	-0.945
	-3.39383	-0.944		-1.70819	-0.944
	-3.3712	-0.943		-1.7073	-0.943
	-3.33999	-0.942		-1.70642	-0.942
	-3.31876	-0.941		-1.70531	-0.941
	-3.30199	-0.94		-1.70399	-0.94
	-3.28166	-0.939		-1.70268	-0.939
	-3.26217	-0.938		-1.7018	-0.938
	-3.24803	-0.937		-1.70071	-0.937
	-3.23418	-0.936		-1.70006	-0.936
	-3.21233	-0.935		-1.69919	-0.935
	-3.19695	-0.934		-1.6981	-0.934
	-3.18329	-0.933		-1.69724	-0.933
	-3.17289	-0.932		-1.69594	-0.932
	-3.16279	-0.931		-1.69465	-0.931
	-3.14539	-0.93		-1.69357	-0.93
	-3.1333	-0.929		-1.69229	-0.929
	-3.12211	-0.928		-1.69122	-0.928
	-3.11154	-0.927		-1.69016	-0.927
	-3.10095	-0.926		-1.68931	-0.926
	-3.09039	-0.925		-1.68846	-0.925
	-3.07972	-0.924		-1.68761	-0.924
	-3.06636	-0.923		-1.68677	-0.923
	-3.05685	-0.922		-1.68592	-0.922
	-3.04407	-0.921		-1.68487	-0.921
	-3.03513	-0.92		-1.68403	-0.92
	-3.02512	-0.919		-1.68298	-0.919
	-3.01502	-0.918		-1.68235	-0.918
	-3.00529	-0.917		-1.68131	-0.917
	-2.99482	-0.916		-1.68048	-0.916
	-2.98297	-0.915		-1.67965	-0.915
	-2.97634	-0.914		-1.67902	-0.914
	-2.96859	-0.913		-1.6784	-0.913
	-2.96138	-0.912		-1.67737	-0.912
	-2.95156	-0.911		-1.67654	-0.911
	-2.94386	-0.91		-1.67572	-0.91
	-2.92996	-0.909		-1.6749	-0.909
	-2.9201	-0.908		-1.67407	-0.908
	-2.91222	-0.907		-1.67305	-0.907
	-2.90588	-0.906		-1.67244	-0.906
	-2.89894	-0.905		-1.67081	-0.905
	-2.88975	-0.904		-1.66979	-0.904
	-2.88074	-0.903		-1.66878	-0.903
	-2.8729	-0.902		-1.66797	-0.902
	-2.86614	-0.901		-1.66696	-0.901
	-2.86044	-0.9		-1.66595	-0.9
	-2.85543	-0.899		-1.66474	-0.899
	-2.85171	-0.898		-1.66394	-0.898
	-2.84527	-0.897		-1.66314	-0.897
	-2.83624	-0.896		-1.66214	-0.896
	-2.82711	-0.895		-1.66134	-0.895
	-2.82131	-0.894		-1.66055	-0.894
	-2.81446	-0.893		-1.65975	-0.893
	-2.80883	-0.892		-1.65896	-0.892
	-2.80024	-0.891		-1.65817	-0.891
	-2.7921	-0.89		-1.65738	-0.89
	-2.78701	-0.889		-1.65659	-0.889
	-2.77728	-0.888		-1.6558	-0.888
	-2.77083	-0.887		-1.65502	-0.887
	-2.767	-0.886		-1.65423	-0.886
	-2.76221	-0.885		-1.65326	-0.885
	-2.75696	-0.884		-1.65247	-0.884
	-2.74934	-0.883		-1.6517	-0.883
	-2.74232	-0.882		-1.65111	-0.882
	-2.73779	-0.881		-1.65014	-0.881
	-2.73471	-0.88		-1.64898	-0.88
	-2.73025	-0.879		-1.6482	-0.879
	-2.72492	-0.878		-1.64743	-0.878
	-2.72011	-0.877		-1.64647	-0.877
	-2.71467	-0.876		-1.6457	-0.876
	-2.70841	-0.875		-1.64455	-0.875
	-2.70049	-0.874		-1.64359	-0.874
	-2.69144	-0.873		-1.64226	-0.873
	-2.68698	-0.872		-1.64111	-0.872
	-2.68173	-0.871		-1.64016	-0.871
	-2.67819	-0.87		-1.63903	-0.87
	-2.67346	-0.869		-1.63789	-0.869
	-2.66837	-0.868		-1.63695	-0.868
	-2.66615	-0.867		-1.63601	-0.867
	-2.66294	-0.866		-1.63507	-0.866
	-2.65659	-0.865		-1.63414	-0.865
	-2.65306	-0.864		-1.6332	-0.864
	-2.64743	-0.863		-1.63246	-0.863
	-2.64283	-0.862		-1.6319	-0.862
	-2.63489	-0.861		-1.63097	-0.861
	-2.6293	-0.86		-1.63004	-0.86
	-2.62617	-0.859		-1.6293	-0.859
	-2.62342	-0.858		-1.62856	-0.858
	-2.62033	-0.857		-1.62801	-0.857
	-2.61583	-0.856		-1.62709	-0.856
	-2.60959	-0.855		-1.62635	-0.855
	-2.60241	-0.854		-1.62543	-0.854
	-2.59825	-0.853		-1.6247	-0.853
	-2.59329	-0.852		-1.62379	-0.852
	-2.5872	-0.851		-1.62288	-0.851
	-2.58419	-0.85		-1.62197	-0.85
	-2.5817	-0.849		-1.62106	-0.849
	-2.57577	-0.848		-1.61997	-0.848
	-2.57057	-0.847		-1.61925	-0.847
	-2.56751	-0.846		-1.6187	-0.846
	-2.56431	-0.845		-1.61762	-0.845
	-2.5613	-0.844		-1.6169	-0.844
	-2.55862	-0.843		-1.61601	-0.843
	-2.5558	-0.842		-1.61511	-0.842
	-2.55253	-0.841		-1.61457	-0.841
	-2.54821	-0.84		-1.61404	-0.84
	-2.54288	-0.839		-1.61332	-0.839
	-2.53925	-0.838		-1.61279	-0.838
	-2.53641	-0.837		-1.61208	-0.837
	-2.53254	-0.836		-1.61154	-0.836
	-2.53121	-0.835		-1.61066	-0.835
	-2.52768	-0.834		-1.60995	-0.834
	-2.52331	-0.833		-1.60924	-0.833
	-2.52042	-0.832		-1.60854	-0.832
	-2.51727	-0.831		-1.60748	-0.831
	-2.51428	-0.83		-1.6066	-0.83
	-2.51103	-0.829		-1.6059	-0.829
	-2.5071	-0.828		-1.60537	-0.828
	-2.50459	-0.827		-1.60485	-0.827
	-2.50018	-0.826		-1.60415	-0.826
	-2.49594	-0.825		-1.60345	-0.825
	-2.49309	-0.824		-1.60258	-0.824
	-2.48745	-0.823		-1.60171	-0.823
	-2.48612	-0.822		-1.60102	-0.822
	-2.48267	-0.821		-1.6005	-0.821
	-2.47965	-0.82		-1.59981	-0.82
	-2.4773	-0.819		-1.59912	-0.819
	-2.47483	-0.818		-1.59825	-0.818
	-2.47211	-0.817		-1.59722	-0.817
	-2.46929	-0.816		-1.59636	-0.816
	-2.46559	-0.815		-1.59568	-0.815
	-2.46206	-0.814		-1.595	-0.814
	-2.45867	-0.813		-1.59414	-0.813
	-2.45407	-0.812		-1.59329	-0.812
	-2.45014	-0.811		-1.59244	-0.811
	-2.44478	-0.81		-1.59176	-0.81
	-2.44093	-0.809		-1.59125	-0.809
	-2.43759	-0.808		-1.59057	-0.808
	-2.43368	-0.807		-1.58973	-0.807
	-2.43086	-0.806		-1.58889	-0.806
	-2.42911	-0.805		-1.58804	-0.805
	-2.42701	-0.804		-1.5872	-0.804
	-2.42412	-0.803		-1.58653	-0.803
	-2.42193	-0.802		-1.5857	-0.802
	-2.41839	-0.801		-1.58503	-0.801
	-2.41533	-0.8		-1.58419	-0.8
	-2.41251	-0.799		-1.58369	-0.799
	-2.40927	-0.798		-1.58319	-0.798
	-2.40627	-0.797		-1.58253	-0.797
	-2.40362	-0.796		-1.5817	-0.796
	-2.40001	-0.795		-1.5812	-0.795
	-2.39653	-0.794		-1.58054	-0.794
	-2.39212	-0.793		-1.57971	-0.793
	-2.38722	-0.792		-1.57873	-0.792
	-2.38216	-0.791		-1.57807	-0.791
	-2.37934	-0.79		-1.57725	-0.79
	-2.37603	-0.789		-1.57659	-0.789
	-2.37345	-0.788		-1.57594	-0.788
	-2.3713	-0.787		-1.57528	-0.787
	-2.36795	-0.786		-1.57463	-0.786
	-2.36633	-0.785		-1.57381	-0.785
	-2.36401	-0.784		-1.573	-0.784
	-2.36221	-0.783		-1.57251	-0.783
	-2.35912	-0.782		-1.57187	-0.782
	-2.35605	-0.781		-1.57122	-0.781
	-2.35203	-0.78		-1.57041	-0.78
	-2.35018	-0.779		-1.56976	-0.779
	-2.34737	-0.778		-1.56912	-0.778
	-2.34448	-0.777		-1.56864	-0.777
	-2.34256	-0.776		-1.56783	-0.776
	-2.34046	-0.775		-1.56703	-0.775
	-2.33668	-0.774		-1.56623	-0.774
	-2.33367	-0.773		-1.56559	-0.773
	-2.33059	-0.772		-1.56511	-0.772
	-2.32716	-0.771		-1.56463	-0.771
	-2.32248	-0.77		-1.56384	-0.77
	-2.31994	-0.769		-1.5632	-0.769
	-2.31695	-0.768		-1.56257	-0.768
	-2.31372	-0.767		-1.56162	-0.767
	-2.31087	-0.766		-1.56098	-0.766
	-2.30883	-0.765		-1.56051	-0.765
	-2.30601	-0.764		-1.55988	-0.764
	-2.30277	-0.763		-1.55972	-0.763
	-2.30068	-0.762		-1.55909	-0.762
	-2.29869	-0.761		-1.5583	-0.761
	-2.29585	-0.76		-1.55768	-0.76
	-2.29345	-0.759		-1.55705	-0.759
	-2.29073	-0.758		-1.55658	-0.758
	-2.2871	-0.757		-1.55564	-0.757
	-2.28425	-0.756		-1.55455	-0.756
	-2.28075	-0.755		-1.55408	-0.755
	-2.27868	-0.754		-1.55362	-0.754
	-2.27548	-0.753		-1.553	-0.753
	-2.27189	-0.752		-1.55253	-0.752
	-2.26881	-0.751		-1.55207	-0.751
	-2.26544	-0.75		-1.55145	-0.75
	-2.26376	-0.749		-1.55098	-0.749
	-2.2609	-0.748		-1.55037	-0.748
	-2.25798	-0.747		-1.54975	-0.747
	-2.25586	-0.746		-1.54914	-0.746
	-2.25197	-0.745		-1.54867	-0.745
	-2.24895	-0.744		-1.54806	-0.744
	-2.24626	-0.743		-1.54745	-0.743
	-2.2439	-0.742		-1.54699	-0.742
	-2.24124	-0.741		-1.54638	-0.741
	-2.2371	-0.74		-1.54577	-0.74
	-2.23545	-0.739		-1.54516	-0.739
	-2.23344	-0.738		-1.54439	-0.738
	-2.23062	-0.737		-1.54288	-0.737
	-2.22724	-0.736		-1.54227	-0.736
	-2.22439	-0.735		-1.54212	-0.735
	-2.22134	-0.734		-1.54182	-0.734
	-2.21903	-0.733		-1.54136	-0.733
	-2.21638	-0.732		-1.54046	-0.732
	-2.21524	-0.731		-1.5397	-0.731
	-2.21375	-0.73		-1.5391	-0.73
	-2.21028	-0.729		-1.53835	-0.729
	-2.20803	-0.728		-1.53745	-0.728
	-2.20523	-0.727		-1.53655	-0.727
	-2.20246	-0.726		-1.53566	-0.726
	-2.19997	-0.725		-1.53447	-0.725
	-2.19743	-0.724		-1.53284	-0.724
	-2.1943	-0.723		-1.53195	-0.723
	-2.19091	-0.722		-1.53121	-0.722
	-2.18749	-0.721		-1.53047	-0.721
	-2.18529	-0.72		-1.52944	-0.72
	-2.18224	-0.719		-1.52871	-0.719
	-2.18039	-0.718		-1.52827	-0.718
	-2.1779	-0.717		-1.52783	-0.717
	-2.17529	-0.716		-1.52724	-0.716
	-2.17276	-0.715		-1.52681	-0.715
	-2.17025	-0.714		-1.52637	-0.714
	-2.16653	-0.713		-1.52622	-0.713
	-2.16431	-0.712		-1.52564	-0.712
	-2.16235	-0.711		-1.52462	-0.711
	-2.16027	-0.71		-1.52346	-0.71
	-2.1582	-0.709		-1.52302	-0.709
	-2.15459	-0.708		-1.52273	-0.708
	-2.15311	-0.707		-1.5223	-0.707
	-2.15132	-0.706		-1.52158	-0.706
	-2.14929	-0.705		-1.521	-0.705
	-2.14575	-0.704		-1.52086	-0.704
	-2.14243	-0.703		-1.52042	-0.703
	-2.13823	-0.702		-1.51985	-0.702
	-2.1359	-0.701		-1.51942	-0.701
	-2.13407	-0.7		-1.51884	-0.7
	-2.13212	-0.699		-1.51813	-0.699
	-2.12989	-0.698		-1.51756	-0.698
	-2.12691	-0.697		-1.51698	-0.697
	-2.12459	-0.696		-1.51627	-0.696
	-2.12119	-0.695		-1.5157	-0.695
	-2.11856	-0.694		-1.51527	-0.694
	-2.11651	-0.693		-1.51456	-0.693
	-2.11537	-0.692		-1.51399	-0.692
	-2.11311	-0.691		-1.51357	-0.691
	-2.11176	-0.69		-1.51314	-0.69
	-2.11014	-0.689		-1.51244	-0.689
	-2.10785	-0.688		-1.51201	-0.688
	-2.10596	-0.687		-1.51131	-0.687
	-2.10254	-0.686		-1.51089	-0.686
	-2.10073	-0.685		-1.51046	-0.685
	-2.09821	-0.684		-1.50948	-0.684
	-2.09626	-0.683		-1.50892	-0.683
	-2.09426	-0.682		-1.50836	-0.682
	-2.09313	-0.681		-1.50766	-0.681
	-2.09189	-0.68		-1.50654	-0.68
	-2.08975	-0.679		-1.50585	-0.679
	-2.08746	-0.678		-1.50529	-0.678
	-2.08455	-0.677		-1.50473	-0.677
	-2.08207	-0.676		-1.50404	-0.676
	-2.07904	-0.675		-1.50362	-0.675
	-2.07676	-0.674		-1.50321	-0.674
	-2.07428	-0.673		-1.50266	-0.673
	-2.07125	-0.672		-1.50238	-0.672
	-2.06788	-0.671		-1.50141	-0.671
	-2.065	-0.67		-1.50086	-0.67
	-2.06203	-0.669		-1.50045	-0.669
	-2.05963	-0.668		-1.4999	-0.668
	-2.05745	-0.667		-1.49935	-0.667
	-2.05601	-0.666		-1.49894	-0.666
	-2.05315	-0.665		-1.49826	-0.665
	-2.05149	-0.664		-1.49771	-0.664
	-2.049	-0.663		-1.4973	-0.663
	-2.04687	-0.662		-1.49689	-0.662
	-2.04499	-0.661		-1.49648	-0.661
	-2.04254	-0.66		-1.49594	-0.66
	-2.04029	-0.659		-1.49499	-0.659
	-2.03882	-0.658		-1.49431	-0.658
	-2.03602	-0.657		-1.49377	-0.657
	-2.03334	-0.656		-1.49336	-0.656
	-2.031	-0.655		-1.49282	-0.655
	-2.02794	-0.654		-1.49228	-0.654
	-2.02415	-0.653		-1.4916	-0.653
	-2.02246	-0.652		-1.49107	-0.652
	-2.02036	-0.651		-1.49066	-0.651
	-2.01959	-0.65		-1.48959	-0.65
	-2.01755	-0.649		-1.48892	-0.649
	-2.01556	-0.648		-1.48838	-0.648
	-2.01305	-0.647		-1.48825	-0.647
	-2.01104	-0.646		-1.48785	-0.646
	-2.00776	-0.645		-1.48718	-0.645
	-2.0063	-0.644		-1.48678	-0.644
	-2.00472	-0.643		-1.48625	-0.643
	-2.0024	-0.642		-1.48559	-0.642
	-2.00056	-0.641		-1.48505	-0.641
	-1.99827	-0.64		-1.48479	-0.64
	-1.99568	-0.639		-1.48399	-0.639
	-1.99396	-0.638		-1.4832	-0.638
	-1.99183	-0.637		-1.4828	-0.637
	-1.9897	-0.636		-1.48228	-0.636
	-1.98632	-0.635		-1.48188	-0.635
	-1.98464	-0.634		-1.48135	-0.634
	-1.98255	-0.633		-1.48096	-0.633
	-1.98088	-0.632		-1.4807	-0.632
	-1.97757	-0.631		-1.4803	-0.631
	-1.97551	-0.63		-1.47978	-0.63
	-1.97388	-0.629		-1.47939	-0.629
	-1.97143	-0.628		-1.47886	-0.628
	-1.969	-0.627		-1.47847	-0.627
	-1.96738	-0.626		-1.47782	-0.626
	-1.96577	-0.625		-1.47756	-0.625
	-1.96457	-0.624		-1.47716	-0.624
	-1.96337	-0.623		-1.47677	-0.623
	-1.96178	-0.622		-1.47625	-0.622
	-1.95979	-0.621		-1.47586	-0.621
	-1.95782	-0.62		-1.47534	-0.62
	-1.95585	-0.619		-1.47496	-0.619
	-1.95468	-0.618		-1.4747	-0.618
	-1.95234	-0.617		-1.47392	-0.617
	-1.95078	-0.616		-1.47327	-0.616
	-1.94885	-0.615		-1.47237	-0.615
	-1.94654	-0.614		-1.47173	-0.614
	-1.94577	-0.613		-1.47083	-0.613
	-1.94539	-0.612		-1.47057	-0.612
	-1.94348	-0.611		-1.47018	-0.611
	-1.94195	-0.61		-1.46967	-0.61
	-1.94006	-0.609		-1.46942	-0.609
	-1.93779	-0.608		-1.4689	-0.608
	-1.93479	-0.607		-1.46814	-0.607
	-1.93367	-0.606		-1.46763	-0.606
	-1.93181	-0.605		-1.46737	-0.605
	-1.92996	-0.604		-1.46699	-0.604
	-1.92775	-0.603		-1.46661	-0.603
	-1.92628	-0.602		-1.46623	-0.602
	-1.92445	-0.601		-1.46585	-0.601
	-1.923	-0.6		-1.46547	-0.6
	-1.92191	-0.599		-1.46509	-0.599
	-1.92046	-0.598		-1.46458	-0.598
	-1.91973	-0.597		-1.4642	-0.597
	-1.91793	-0.596		-1.46395	-0.596
	-1.9165	-0.595		-1.46332	-0.595
	-1.91435	-0.594		-1.46281	-0.594
	-1.91257	-0.593		-1.46281	-0.593
	-1.91151	-0.592		-1.46206	-0.592
	-1.90974	-0.591		-1.46143	-0.591
	-1.90728	-0.59		-1.46105	-0.59
	-1.90588	-0.589		-1.4608	-0.589
	-1.90483	-0.588		-1.46017	-0.588
	-1.90309	-0.587		-1.45955	-0.587
	-1.90136	-0.586		-1.45905	-0.586
	-1.89894	-0.585		-1.45842	-0.585
	-1.89791	-0.584		-1.45817	-0.584
	-1.89654	-0.583		-1.45755	-0.583
	-1.89449	-0.582		-1.45717	-0.582
	-1.89313	-0.581		-1.45693	-0.581
	-1.89211	-0.58		-1.4563	-0.58
	-1.89042	-0.579		-1.45593	-0.579
	-1.88907	-0.578		-1.45581	-0.578
	-1.88807	-0.577		-1.45531	-0.577
	-1.88639	-0.576		-1.45494	-0.576
	-1.88506	-0.575		-1.45445	-0.575
	-1.88339	-0.574		-1.45383	-0.574
	-1.88207	-0.573		-1.45309	-0.573
	-1.88074	-0.572		-1.45198	-0.572
	-1.8791	-0.571		-1.45136	-0.571
	-1.87713	-0.57		-1.45063	-0.57
	-1.87615	-0.569		-1.44965	-0.569
	-1.87484	-0.568		-1.44879	-0.568
	-1.87257	-0.567		-1.44806	-0.567
	-1.8716	-0.566		-1.44745	-0.566
	-1.86967	-0.565		-1.44697	-0.565
	-1.86774	-0.564		-1.44648	-0.564
	-1.86614	-0.563		-1.44624	-0.563
	-1.86519	-0.562		-1.44587	-0.562
	-1.8636	-0.561		-1.44539	-0.561
	-1.86296	-0.56		-1.44503	-0.56
	-1.86138	-0.559		-1.44466	-0.559
	-1.86012	-0.558		-1.44442	-0.558
	-1.85824	-0.557		-1.44406	-0.557
	-1.85699	-0.556		-1.44358	-0.556
	-1.85574	-0.555		-1.44322	-0.555
	-1.85449	-0.554		-1.44273	-0.554
	-1.85325	-0.553		-1.44249	-0.553
	-1.8514	-0.552		-1.44225	-0.552
	-1.84986	-0.551		-1.44141	-0.551
	-1.84802	-0.55		-1.44069	-0.55
	-1.8468	-0.549		-1.44009	-0.549
	-1.84619	-0.548		-1.4395	-0.548
	-1.84497	-0.547		-1.43938	-0.547
	-1.84406	-0.546		-1.43926	-0.546
	-1.84254	-0.545		-1.43866	-0.545
	-1.84164	-0.544		-1.43806	-0.544
	-1.84013	-0.543		-1.43759	-0.543
	-1.83803	-0.542		-1.43723	-0.542
	-1.83624	-0.541		-1.43688	-0.541
	-1.83416	-0.54		-1.4364	-0.54
	-1.83209	-0.539		-1.43628	-0.539
	-1.83091	-0.538		-1.43593	-0.538
	-1.83003	-0.537		-1.43557	-0.537
	-1.82944	-0.536		-1.43498	-0.536
	-1.82798	-0.535		-1.43451	-0.535
	-1.82652	-0.534		-1.43451	-0.534
	-1.82478	-0.533		-1.4338	-0.533
	-1.82362	-0.532		-1.43344	-0.532
	-1.82189	-0.531		-1.43297	-0.531
	-1.82102	-0.53		-1.43262	-0.53
	-1.81959	-0.529		-1.43215	-0.529
	-1.8173	-0.528		-1.43156	-0.528
	-1.81645	-0.527		-1.43109	-0.527
	-1.81645	-0.526		-1.43074	-0.526
	-1.81502	-0.525		-1.42981	-0.525
	-1.81333	-0.524		-1.42934	-0.524
	-1.81135	-0.523		-1.42876	-0.523
	-1.81023	-0.522		-1.42817	-0.522
	-1.80883	-0.521		-1.42771	-0.521
	-1.80715	-0.52		-1.42759	-0.52
	-1.80632	-0.519		-1.42724	-0.519
	-1.80438	-0.518		-1.42678	-0.518
	-1.80355	-0.517		-1.42608	-0.517
	-1.80217	-0.516		-1.42574	-0.516
	-1.80079	-0.515		-1.42539	-0.515
	-1.79997	-0.514		-1.42504	-0.514
	-1.79888	-0.513		-1.4247	-0.513
	-1.79751	-0.512		-1.42435	-0.512
	-1.79561	-0.511		-1.42366	-0.511
	-1.7948	-0.51		-1.42354	-0.51
	-1.79371	-0.509		-1.42331	-0.509
	-1.79156	-0.508		-1.42297	-0.508
	-1.79048	-0.507		-1.42251	-0.507
	-1.78941	-0.506		-1.42205	-0.506
	-1.78755	-0.505		-1.42148	-0.505
	-1.78675	-0.504		-1.42079	-0.504
	-1.78542	-0.503		-1.42033	-0.503
[truncated: 1,002 more rows]

## Sheet: Fig. 2k
		Potential (V)
		Mg	MgG
	1	-0.962	-1.45
	2	-0.898	-1.106
	3	-0.836	-1.659
	4	-0.839	-1.583
	5	-0.822	-1.543

## Sheet: Fig. 3c
		Intracellular ROS content (%)
		Control		Mg		MgG
	Time (h)	Aver	±SD	Aver	±SD	Aver	±SD
	0	44.42	4.31532	44.42	4.31532	44.42	4.31532
	0.5	44.42	4.31532	40.78	5.26042	56.78	7.13982
	1	44.42	4.31532	42	8.01842	59.08	9.82329
	2	44.42	4.31532	47.28	0.88713	56.22	3.33122
	4	44.42	4.31532	44.1	3.45181	58.14	5.76654
	8	44.42	4.31532	47.28	2.02657	63.22	7.66009

## Sheet: Fig. 3e
		Control		Mg		Pt		Mg(OH)2			MgG
	Time (h)	Aver	±SD	Aver	±SD	Aver	±SD	Aver	±SD	Time (h)	Aver	±SD
	0	21.4779	2.56718	21.4779	2.56718	21.4779	2.56718	21.4779	2.56718	0	21.4779	2.56718
	1	21.4779	2.56718	21.8978	2.34733	20.8672	2.40925	20.6328	1.44874	0.5	16.9153	2.0676
	4	21.4779	2.56718	20.3085	2.01282	20.2764	1.66962	19.7483	1.84047	1	10.0045	1.83823
	8	21.4779	2.56718	18.9191	1.6844	20.4532	1.54966	17.7279	1.6514	2	4.92629	1.63961
										4	1.47474	0.36807
										8	0.15901	0.12675

## Sheet: Fig. 3f
	4T1							CT26
	Relative cell viability (%)							Relative cell viability (%)
	1	2	3	4	5			1	2	3	4	5
Control	104.121	99.427	87.3567	102.292	106.803		Control	107.182	99.0644	96.7254	99.1332	97.8949
Mg	86.5033	84.1258	84.8573	85.1622	84.1868		Mg	81.4529	88.8828	91.2906	89.2955	101.954
Pt	93.9405	89.9171	94.6111	105.401	100.219		Pt	91.9097	94.5927	91.9097	101.816	111.723
Mg(OH)2	82.4189	93.6967	88.2102	81.9312	79.3099		Mg(OH)2	98.514	100.096	83.3792	84.8927	63.5663
MgG	10.0585	12.436	9.87564	19.9342	13.3504		MgG	8.66813	11.9015	10.044	15.6164	14.9972

[truncated: 43 more sheets: Fig. 4b, Fig. 4c, Fig. 4e, Fig. 4f, Fig. 4g, Fig. 4h, Fig. 4j, Fig. 4k, Fig. 5b, Fig. 5c, Fig. 5f, Fig. 5g, Fig. 5j, Fig. 5k, Fig. 6a, Fig. 6b, Fig. 6c, Fig. 6d, Fig. 6f, Fig. 6g …]
